# Supplementary material for: Structure Unveils Relationships between RNA Virus Polymerases
Source: Viruses. 2021 Feb 17;13(2):313. doi: 10.3390/v13020313 (PMC7922027; doi:10.3390/v13020313)
Supplement: Supplementary file 1 [file viruses-13-00313-s001.zip]

Archive with 2 entries (2 files):
- Supplementary Data.fasta
- Supplementary File.pdf
