# Supplementary material for: Structure Unveils Relationships between RNA Virus Polymerases
Source: Viruses. 2021 Feb 17;13(2):313. doi: 10.3390/v13020313 (PMC7922027; doi:10.3390/v13020313)
Supplement: Supplementary file 1 [file viruses-13-00313-s001.zip › Supplementary Data.fasta]

>1KHV|Chain A|RNA-DIRECTED RNA POLYMERASE|Rabbit hemorrhagic disease virus (11976)
TSNFF----------------CGE------------------------------------
------------------------------PID---------------------------
------------------------------------------------------------
------------------------------------------------------------
---YRG------------------------------------------------------
---------------ITA------------------------------------------
--------------HRLVGAE---------------------------------------
------------------------------------------------------------
-------------------------PRPPVSG----------------------------
------------------------------------------------------------
----------------TRYAKV--------------------------------------
------------------------------------------------------------
------------------------------------------------------------
---------------------P------GVPDEYKTGY--------------------RP
------------------------------------------------------------
ANLG--------------------------------------------------------
------------------------------------------------------------
----------------------------------------------------------RS
DPDSDKSLMNIAVKNLQV------------------------------------------
--------------------------YQQEPKLDK-------------------------
---------------------------------------------------------VDE
FIERAAADVLGYLRFLTKGER---------------------------------------
QANLNF----------------------------------KAAFNTLDLSTSC-------
----------------GPFVPGK-------------------------------------
--------------KIDHVKDGVM------------------------------------
----------------DQVLAKHLYKCWSVANSG--------------------------
-----------------------------------KALHHIYACGLKDELR---------
------------------------------------------------PLDKVKEG-KKR
LLWGC-------------------DVGVAVCAAAVFH-----------------------
--NICYKLKMVA--------------------------------RFGPIAVGVDMTSRDV
DVIINN-----------------------------------------------------L
TSKASDFLCLDYSKWDSTMSPCV----------------------------VRLAIDILA
DCCEQ-----------------------------------------------------TE
LTKSVVLTLK---------------------------SHPMTILDA--------------
-------------------------MIVQTKRGLPSGMPFT------SVIN---------
------------------------------------------------------SICHWL
LWSAAV-YKSCAEIGL------------------------------------HCSNLYED
APFYT---------------------------------YGDD---GVYA--------MTP
MMVSLLPAIIENL-------------------RDYGLSPTAADKTE--------------
-------------------------FIDVCPLNKISFLKRTFE-------------LTDI
GWVSKLDKSSILRQLEWS------------------------------------------
------------------------------------------------------------
------KTTSRHMVIEETY----------------------------------DLAKEER
G-VQLEELQVA------------------AAAHGQ-------------------------
------------------------------------------------------------
-----------------------------------------------------------E
FFNFV-------------------------------------------------------
------------------------------------------------------------
------------------------CRELERQQAYTQFSVYS-------------------
------------------------------------------------------------
------------------------------------------------------------
------------------------------------------------------------
------------------------------------------------------------
------------------------------------------------------------
------------------------------------------------------------
------------------------------------------------------------
------------------------------------------------------------
------------------------------------------------------------
------------------------------------------------------------
--------------------------YDAAR-----------------------------
------------------------------------------------------------
--------------KILADRKRVV------------------------------------
------------------------------------------------------------
------------------------------------------------------------
------------------------------------------------------------
------------------------------------------------------------
-----------------------------------------SVVPDDEFVN---------
------------------------------------------------------------
------------------------------------------------------------
------------------------------------------------------------
------------------------------------------------------------
------------------------------------------------------------
--------------VME--------
>2UUT|Chain A|RNA-DIRECTED RNA POLYMERASE|SAPPORO VIRUS (95342)
DEFQWK------------------------------------------------------
------------------------------------------------------------
------------------------------------------------------------
------------------------------------------------------------
------------------------------------------------------------
------------------------------------------------------------
------------------------------------------------------------
------------------------------------------------------------
-------------------------GLPVVKS----------------------------
------------------------------------------------------------
------GLDVGGMPTGTRYHRS--------------------------------------
------------------------------------------------------------
------------------------------------------------------------
---------------------P------AWPEEQPGETH-------------------AP
------------------------------------------------------------
APFG--------------------------------------------------------
------------------------------------------------------------
----------------------------------------------------------SG
DKRYTFSQTEMLVNGLKP------------Y-----------------------------
----------------------------TEPTAGVP------------------------
----------------------------------------------------------PQ
LLSRAVTHVRSYIETIIGTHR---------------------------------------
SPVLTY----------------------------------HQACELLERTTSC-------
----------------GPFVQGL-------------------------------------
-------------------KGDYW------------------------------------
---------DEEQQQYTGVLANHLEQAWDKANKG--------------------------
-----------------------------------IAPRNAYKLALKDELR---------
------------------------------------------------PIEKNKAG-KRR
LLWGC-------------------DAATTLIATAAFK-----------------------
--AVATRLQVVT--------------------------------PMTPVAVGINMDSVQM
QVMND-------------------------------------------------------
SLKGGVLYCLDYSKWDSTQNPAV----------------------------TAASLAILE
RFAEP-----------------------------------------------------HP
IVSCAIEALS---------------------------SPAEGYVND--------------
-------------------------IKFVTRGGLPSGMPFT------SVVN---------
------------------------------------------------------SINHMI
YVAAAI-LQAYESHNV-----------------------------------PYTGNVFQV
ETIHT---------------------------------YGGD---CMYS--------VCP
ATASIFHTVLANL-------------------TSYGLKPTAIKPTNT-------------
----------------------------------PVFLKRTFT-------------QTPH
GIRALLDITSITRQFYWL------------------------------------------
------------------------------------------------------------
---------KANRTSDPSS------------------------------P--PAFDRQAR
S-AQLENALAY------------------ASQHGP-------------------------
------------------------------------------------------------
-----------------------------------------------------------V
MFDTV-------------------------------------------------------
------------------------------------------------------------
-------------------------RQIAIKTAQGEGLVLVNTN----------------
------------------------------------------------------------
------------------------------------------------------------
------------------------------------------------------------
------------------------------------------------------------
------------------------------------------------------------
------------------------------------------------------------
------------------------------------------------------------
------------------------------------------------------------
------------------------------------------------------------
------------------------------------------------------------
--------------------------YDQALA----------------------------
------------------------------------------------------------
-----------TYNAWFI---------------------------GGT------------
------------------------------------------------------------
------------------------------------------------------------
-------------P----------------------------------------------
------------------------------------------------------------
------------------------------------------------------------
---------------------------------------DPVGHTEGTH-----------
------------------------------------------------------------
------------------------------------------------------------
------------------------------------------------------------
------KIVFEME-----------------------------------------------
-------------------------
>3BSO|Chain A|RNA dependent RNA polymerase|Norwalk virus (11983)
GSD---------------------------------------------------------
------------------------------------------------------------
------------------------------------------------------------
------------------------------------------------------------
---SKG------------------------------------------------------
----------------TYC-----------------------------------------
------------------------------------------------------------
------------------------------------------------------------
-------------------------GAPILGP----------------------------
-----------------------------------GSAPKL-------------------
-------------STKTKFWRS--------------------------------------
------------------------------------------------------------
------------------------------------------------------------
----------------------------STAPLPPGTY--------------------EP
------------------------------------------------------------
AYLG--------------------------------------------------------
---------G----------------KDPRVKGGP-------------------------
------------------------------------------------------------
------SLQQVMRDQLKP------------F-----------------------------
----------------------------TEPRGKPP------------------------
---------------------------------------------------------KPS
VLEAAKKTIINVLEQTID-------P----------------------------------
PDKWSF----------------------------------AQACASLDKTTSS-------
----------------GHPHHMR-------------------------------------
-------------------KNDCW------------------------------------
-----------NGESFTGKLADQASKANLMFEEG--------------------------
-----------------------------------KNMTPVYTGALKDELV---------
------------------------------------------------KTDKIYGKIKKR
LLWGS-------------------DLATMIRCARAFG-----------------------
--GLMDELKTHC--------------------------------VTLPIRVGMNMNEDGP
IIFER-------------------------------------------------------
HSRYRYHYDADYSRWDSTQQRAV----------------------------LAAALEIMV
KFSSE-----------------------------------------------------PH
LAQVVAEDLL---------------------------SPSVVDVGD--------------
-------------------------FTISINEGLPSGVPCT------SQWN---------
------------------------------------------------------SIAHWL
LTLCAL--------------------------------SEVTNLS---------PDIIQA
NSLFS---------------F-----------------YGDD---EI----------VST
DIKLDPEKLTAKL-------------------KEYGLKPTRPDKTEG-------------
------------------------PLVISEDLNGLTFLRRTVT-------------RDPA
GWFGKLEQSSILRQMYWT------------------------------------------
------------------------------------------------------------
---------RGPNHEDPSE---------------------------------TMIPHSQR
P-IQLMSLLGE------------------AALHGP-------------------------
------------------------------------------------------------
-----------------------------------------------------------A
FYSKI-------------------------------------------------------
------------------------------------------------------------
-------------------------SKLVIAELKEGGMDFYVP-----------------
------------------------------------------------------------
----------RQEPM---------------------------------------------
------------------------------------------------------------
------------------------------------------------------------
------------------------------------------------------------
------------------------------------------------------------
------------------------------------------------------------
------------------------------------------------------------
------------------------------------------------------------
------------------------------------------------------------
--------------------------FRWMRF----------------------------
------------------------------------------------------------
----------SDLSTWEGDRNLA-------------------------------------
------------------------------------------------------------
------------------------------------------------------------
-------------PSFVN------------------------------------------
------------------------------------------------------------
------------------------------------------------------------
--------------------------------------------EDGVE-----------
------------------------------------------------------------
------------------------------------------------------------
------------------------------------------------------------
------------------------------------------------------------
-------------------------
>1TP7|Chain A|Genome polyprotein|Human rhinovirus 16 (31708)
GQIQISK-----------------------------------------------------
------------------------------------------------------------
------------------------------------------------------------
------------------------------------------------------------
------------------------------------------------------------
------------------------------------------------HVKDV-------
------------------------------------------------------------
------------------------------------------------------------
-------------------------GLPSIHT----------------------------
------------------------------------------------------------
-------------PTKTKLQPS--------------------------------------
------------------------------------------------------------
------------------------------------------------------------
----------------------------VFYDIFPGSK--------------------EP
------------------------------------------------------------
AVLT---------------------------E----------------------------
--------------------------KDPRLKVDF-------------------------
------------------------------------------------------------
--------DSALFSKYKG------------------------------------------
------------------------------------------------------------
----------------------------------------------------NTECSLNE
HIQVAVAHYSAQ--------------------------LATLD-ID--------PQPIAM
EDSVFG----------------------------------MDGLEALDLNTSA-------
----------------GYPYV---------------------------------------
--------------TLGIKKKDLI-NNKTKDIS---------------------------
-------------------------KLKLALDKYD-------------------------
-------------------------------------VDLPMITFLKDELR---------
------------------------------------------------KKDKIAAG-KTR
VIEAS-------------------SINDTILFRTVYG-----------------------
--NLFSKFHLNP-------------------------------GVVTGCAVGCDPETFWS
KIPLM-------------------------------------------------------
-LDGDCIMAFDYTNYDGSIHPIW----------------------------FKALGMVLD
NLSF------------------------------------------------------NP
T---LINRLC---------------------------NSKHIFKS---------------
-------------------------TYYEVEGGVPSGCSGT------SIFN---------
------------------------------------------------------SMINNI
IIRTLV-LDAYKHIDL------------------------------------------DK
LKIIA---------------------------------YGDD---VI----------FSY
KYKLDMEAIAKEG-------------------QKYGLTITPADKSSE-------------
-------------------------FK-ELDYGNVTFLKRGFRQDD----------KYKF
LIHPTFPVEEIYESIRWT------------------------------------------
------------------------------------------------------------
---------KKPSQMQE-------------------------------------------
---HVLSLCHL------------------MWHNGP-------------------------
------------------------------------------------------------
-----------------------------------------------------------E
IYKDF-------------------------------------------------------
------------------------------------------------------------
------------------------ETKIRSVSAGRA------------------------
------------------------------------------------------------
----------LYIPP---------------------------------------------
------------------------------------------------------------
------------------------------------------------------------
------------------------------------------------------------
------------------------------------------------------------
------------------------------------------------------------
------------------------------------------------------------
------------------------------------------------------------
------------------------------------------------------------
--------------------------YELLRH----------------------------
------------------------------------------------------------
--------------EWY-------------------------------------------
------------------------------------------------------------
------------------------------------------------------------
------------------------------------------------------------
------------------------------------------------------------
-----------------------------------------EKF----------------
------------------------------------------------------------
------------------------------------------------------------
------------------------------------------------------------
------------------------------------------------------------
------------------------------------------------------------
-------------------------
>3CDU|Chain A|RNA-directed RNA polymerase 3D-POL|Coxsackievirus B3 (103903)
GEIEFIE-----------------------------------------------------
------------------------------------------------------------
------------------------------------------------------------
------------------------------------------------------------
------------------------------------------------------------
------------------------------------------------SSKDA-------
------------------------------------------------------------
------------------------------------------------------------
-------------------------GFPVINT----------------------------
------------------------------------------------------------
-------------PSKTKLEPS--------------------------------------
------------------------------------------------------------
------------------------------------------------------------
----------------------------VFHQVFEGNK--------------------EP
------------------------------------------------------------
AVLR---------------------------S----------------------------
--------------------------GDPRLKANF-------------------------
------------------------------------------------------------
--------EEAIFSKYIG------------------------------------------
------------------------------------------------------------
----------------------------------------------------NVNTHVDE
YMLEAVDHYAGQ--------------------------LATLD-IS--------TEPMKL
EDAVYG----------------------------------TEGLEALDLTTSA-------
----------------GYPYV---------------------------------------
--------------ALGIKKRDIL-SKKTKDLT---------------------------
-------------------------KLKECMDKYG-------------------------
-------------------------------------LNLPMVTYVKDELR---------
------------------------------------------------SIEKVAKG-KSR
LIEAS-------------------SLNDSVAMRQTFG-----------------------
--NLYKTFHLNP-------------------------------GVVTGSAVGCDPDLFWS
KIPVM-------------------------------------------------------
-LDG-HLIAFDYSGYDASLSPVW----------------------------FACLKMLLE
KLGY------------------------------------------------------TH
KETNYIDYLC---------------------------NSHHLYRD---------------
-------------------------KHYFVRGGMPSGCSGT------SIFN---------
------------------------------------------------------SMINNI
IIRTLM-LKVYKGIDL------------------------------------------DQ
FRMIA---------------------------------YGDD---VI----------ASY
PWPIDASLLAEAG-------------------KGYGLIMTPADKGEC-------------
-------------------------FN-EVTWTNATFLKRYFRADE----------QYPF
LVHPVMPMKDIHESIRWT------------------------------------------
------------------------------------------------------------
---------KDPKNTQD-------------------------------------------
---HVRSLCLL------------------AWHNGE-------------------------
------------------------------------------------------------
-----------------------------------------------------------H
EYEEF-------------------------------------------------------
------------------------------------------------------------
------------------------IRKIRSVPVGRC------------------------
------------------------------------------------------------
----------LTLPA---------------------------------------------
------------------------------------------------------------
------------------------------------------------------------
------------------------------------------------------------
------------------------------------------------------------
------------------------------------------------------------
------------------------------------------------------------
------------------------------------------------------------
------------------------------------------------------------
--------------------------FSTLRR----------------------------
------------------------------------------------------------
--------------KWL-------------------------------------------
------------------------------------------------------------
------------------------------------------------------------
------------------------------------------------------------
------------------------------------------------------------
-----------------------------------------DSF----------------
------------------------------------------------------------
---HHHHHH---------------------------------------------------
------------------------------------------------------------
------------------------------------------------------------
------------------------------------------------------------
-------------------------
>3OL6|Chain A|Polymerase|Human poliovirus 1 (12080)
GEIQWMR-----------------------------------------------------
------------------------------------------------------------
------------------------------------------------------------
------------------------------------------------------------
------------------------------------------------------------
------------------------------------------------PSKEV-------
------------------------------------------------------------
------------------------------------------------------------
-------------------------GYPIINA----------------------------
------------------------------------------------------------
-------------PSKTKLEPS--------------------------------------
------------------------------------------------------------
------------------------------------------------------------
----------------------------AFHYVFEGVK--------------------EP
------------------------------------------------------------
AVLT---------------------------K----------------------------
--------------------------NDPRLKTDF-------------------------
------------------------------------------------------------
--------EEAIFSKYVG------------------------------------------
------------------------------------------------------------
----------------------------------------------------NKITEVDE
YMKEAVDHYAGQ--------------------------LMSLD-IN--------TEQMCL
EDAMYG----------------------------------TDGLEALDLSTSA-------
----------------GYPYV---------------------------------------
--------------AMGKKKRDIL-NKQTRDTK---------------------------
-------------------------EMQKLLDTYG-------------------------
-------------------------------------INLPLVTYVKDELR---------
------------------------------------------------SKTKVEQG-KSR
LIEAS-------------------SLNDSVAMRMAFG-----------------------
--NLYAAFHKNP-------------------------------GVITGSAVGCDPDLFWS
KIPVL-------------------------------------------------------
-MEE-KLFAFDYTGYDASLSPAW----------------------------FEALKMVLE
KIGF------------------------------------------------------GD
R-VDYIDYLN---------------------------HSHHLYKN---------------
-------------------------KTYCVKGGMPSGCSGT------SIFN---------
------------------------------------------------------SMINNL
IIRTLL-LKTYKGIDL------------------------------------------DH
LKMIA---------------------------------YGDD---VI----------ASY
PHEVDASLLAQSG-------------------KDYGLTMTPADKSAT-------------
-------------------------FE-TVTWENVTFLKRFFRADE----------KYPF
LIHPVMPMKEIHESIRWT------------------------------------------
------------------------------------------------------------
---------KDPRNTQD-------------------------------------------
---HVRSLCLL------------------AWHNGE-------------------------
------------------------------------------------------------
-----------------------------------------------------------E
EYNKF-------------------------------------------------------
------------------------------------------------------------
------------------------LAKIRSVPIGRA------------------------
------------------------------------------------------------
----------LDLPE---------------------------------------------
------------------------------------------------------------
------------------------------------------------------------
------------------------------------------------------------
------------------------------------------------------------
------------------------------------------------------------
------------------------------------------------------------
------------------------------------------------------------
------------------------------------------------------------
--------------------------YSTLYR----------------------------
------------------------------------------------------------
--------------RWL-------------------------------------------
------------------------------------------------------------
------------------------------------------------------------
------------------------------------------------------------
------------------------------------------------------------
-----------------------------------------DSFGSSS------------
------------------------------------------------------------
---HHHHHH---------------------------------------------------
------------------------------------------------------------
------------------------------------------------------------
------------------------------------------------------------
-------------------------
>3N6M|Chain A|RNA-dependent RNA polymerase|Human enterovirus 71 (39054)
GEIQWVK-----------------------------------------------------
------------------------------------------------------------
------------------------------------------------------------
------------------------------------------------------------
------------------------------------------------------------
------------------------------------------------PNKET-------
------------------------------------------------------------
------------------------------------------------------------
-------------------------GRLSING----------------------------
------------------------------------------------------------
-------------PTRTKLEPS--------------------------------------
------------------------------------------------------------
------------------------------------------------------------
----------------------------VFHDVFEGNK--------------------EP
------------------------------------------------------------
AVLH---------------------------S----------------------------
--------------------------KDPRLEVDF-------------------------
------------------------------------------------------------
--------EQALFSKYVG------------------------------------------
------------------------------------------------------------
----------------------------------------------------NTLYEPDE
YIKEAALHYANQ--------------------------LKQLE-IN--------TSQMSM
EEACYG----------------------------------TENLEAIDLHTSA-------
----------------GYPYS---------------------------------------
--------------ALGIKKRDIL-DPTTRDVS---------------------------
-------------------------KMKFYMDKYG-------------------------
-------------------------------------LDLPYSTYVKDELR---------
------------------------------------------------SIDKIKKG-KSR
LIEAS-------------------SLNDSVYLRMAFG-----------------------
--HLYETFHANP-------------------------------GTITGSAVGCNPDTFWS
KLPIL-------------------------------------------------------
-LPG-SLFAFDYSGYDASLSPVW----------------------------FRALELVLR
EIGY------------------------------------------------------SE
GAISLIEGIN---------------------------HTHHVYRN---------------
-------------------------KTYCVLGGMPSGCSGT------SIFN---------
------------------------------------------------------SMINNI
IIRALL-IKTFKGIDL------------------------------------------DE
LNMVA---------------------------------YGDD---VL----------ASY
PFPIDCLELAKTG-------------------KEYGLTMTPADKSPC-------------
-------------------------FN-EVNWDNATFLKRGFLPDE----------QFPF
LIHPTMPMREIHESIRWT------------------------------------------
------------------------------------------------------------
---------KDARNTQD-------------------------------------------
---HVRSLCLL------------------AWHNGK-------------------------
------------------------------------------------------------
-----------------------------------------------------------Q
EYEKF-------------------------------------------------------
------------------------------------------------------------
------------------------VSTIRSVPVGRA------------------------
------------------------------------------------------------
----------LAIPN---------------------------------------------
------------------------------------------------------------
------------------------------------------------------------
------------------------------------------------------------
------------------------------------------------------------
------------------------------------------------------------
------------------------------------------------------------
------------------------------------------------------------
------------------------------------------------------------
--------------------------YENLRR----------------------------
------------------------------------------------------------
--------------NWL-------------------------------------------
------------------------------------------------------------
------------------------------------------------------------
------------------------------------------------------------
------------------------------------------------------------
-----------------------------------------ELF----------------
------------------------------------------------------------
------------------------------------------------------------
------------------------------------------------------------
------------------------------------------------------------
------------------------------------------------------------
-------------------------
>1U09|Chain A|polyprotein|Foot-and-mouth disease virus (244367)
GLI---------------------------------------------------------
------------------------------------------------------------
------------------------------------------------------------
------------------------------------------------------------
------------------------------------------------------------
-----------------------------------------------VDTRDV-------
------------------------------------------------------------
------------------------------------------------------------
--------------------------EERVHV----------------------------
------------------------------------------------------------
-------------MRKTKLAPT--------------------------------------
------------------------------------------------------------
------------------------------------------------------------
----------------------------VAHGVFNPEF--------------------GP
------------------------------------------------------------
AALS---------------------------N----------------------------
--------------------------KDPRLNEGVV------------------------
------------------------------------------------------------
-------LDEVIFSKHKG------------------------------------------
---------------------------DTKMSAE--------------------------
---------------------------------------------------------DKA
LFRRCAADYASR--------------------------LHSVLGTA--------NAPLSI
YEAIKG----------------------------------VDGLDAMEPDTAP-------
----------------GLPWA---------------------------------------
--------------LQGKRRGALI-DFENGTVG---------------------------
--------------------PEVEAALKLMEKREY-------------------------
--------------------------------------KFACQTFLKDEIR---------
------------------------------------------------PMEKVRAG-KTR
IVDVL-------------------PVEHILYTRMMIG-----------------------
--RFCAQMHSNN-------------------------------GPQIGSAVGCNPDVDWQ
RFGTH-------------------------------------------------------
FAQYRNVWDVDYSAFDANHCSDA----------------------------MNIMFEEVF
RT---------------------------------------------------EFGF-HP
NAEWILKTLV---------------------------NTEHAYEN---------------
-------------------------KRITVEGGMPSGCSAT------SIIN---------
------------------------------------------------------TILNNI
YVLYAL-RRHYEGVEL------------------------------------------DT
YTMIS---------------------------------YGDD---IV----------VAS
DYDLDFEALKPHF-------------------KSLGQTITPADKSDK-------------
------------------------GFVLGHSITDVTFLKRHFHMDY-----------GTG
FYKPVMASKTLEAILSFA------------------------------------------
------------------------------------------------------------
----------RRGTIQE-------------------------------------------
---KLISVAGL------------------AVHSGP-------------------------
------------------------------------------------------------
-----------------------------------------------------------D
EYRRL-------------------------------------------------------
------------------------------------------------------------
------------------------------------------------------------
--------------FEPFQGL---------------------------------------
----------FEIPS---------------------------------------------
------------------------------------------------------------
------------------------------------------------------------
------------------------------------------------------------
------------------------------------------------------------
------------------------------------------------------------
------------------------------------------------------------
------------------------------------------------------------
------------------------------------------------------------
--------------------------YRSLYL----------------------------
------------------------------------------------------------
--------------RWV-------------------------------------------
------------------------------------------------------------
------------------------------------------------------------
------------------------------------------------------------
------------------------------------------------------------
-----------------------------------------NAVCGDA------------
------------------------------------------------------------
---AALEHH---------------------------------------------------
------------------------------------------------------------
------------------------------------------------------------
------------------------------------------------------------
-------------------------
>4NYZ|Chain A|Genome polyprotein|Mengo virus (12107)
GALER-------------------------------------------------------
------------------------------------------------------------
------------------------------------------------------------
------------------------------------------------------------
------------------------------------------------------------
------------------------------------------------------------
------------------------------------------------------------
------------------------------------------------------------
---LP--------------------DGPRIHV----------------------------
------------------------------------------------------------
-------------PRKTALRPT--------------------------------------
------------------------------------------------------------
------------------------------------------------------------
----------------------------VARQVFQPAF--------------------AP
------------------------------------------------------------
AVLS---------------------------K----------------------------
--------------------------FDPRTDADV-------------------------
------------------------------------------------------------
--------DEVAFSKHTS------------------------------------------
---------------------------NQETLP---------------------------
-----------------------------------------------------------P
VFRMVAREYANR--------------------------VFALLGRD--------NGRLSV
KQALDG----------------------------------LEGMDPMDKNTSP-------
----------------GLPYT---------------------------------------
--------------TLGMRRTDVV-DWETATLI---------------------------
--------------------PFAAERLEKMNNKDF-------------------------
-------------------------------------SDIVYQTFLKDELR---------
------------------------------------------------PIEKVQAA-KTR
IVDVP-------------------PFEHCILGRQLLG-----------------------
--KFASKFQTQP-------------------------------GLELGSAIGCDPDVHWT
AFGVA-------------------------------------------------------
MQGFERVYDVDYSNFDSTHSVAV----------------------------FRLLAEEFF
SE---------------------------------------------------ENGF-DP
LVKDYLESLA---------------------------ISKHAYEE---------------
-------------------------KRYLITGGLPSGCAAT------SMLN---------
------------------------------------------------------TIMNNI
IIRAGL-YLTYKNFEF------------------------------------------DD
VKVLS---------------------------------YGDD---LL----------VAT
NYQLNFDRVRTSL-------------------AKTGYKITPANKTST-------------
-------------------------FPLESTLEDVVFLKRKFKKE-------------GP
LYRPVMNREALEAMLSYY------------------------------------------
------------------------------------------------------------
----------RPGTLSE-------------------------------------------
---KLTSITML------------------AVHSGK-------------------------
------------------------------------------------------------
-----------------------------------------------------------Q
EYDRL-------------------------------------------------------
------------------------------------------------------------
------------------------------------------------------------
--------------FAPFREVG--------------------------------------
----------VIVPT---------------------------------------------
------------------------------------------------------------
------------------------------------------------------------
------------------------------------------------------------
------------------------------------------------------------
------------------------------------------------------------
------------------------------------------------------------
------------------------------------------------------------
------------------------------------------------------------
--------------------------FESVEY----------------------------
------------------------------------------------------------
--------------RWR-------------------------------------------
------------------------------------------------------------
------------------------------------------------------------
------------------------------------------------------------
------------------------------------------------------------
-----------------------------------------SLFW---------------
------------------------------------------------------------
------------------------------------------------------------
------------------------------------------------------------
------------------------------------------------------------
------------------------------------------------------------
-------------------------
>6QWT|Chain A|Genome polyprotein|Chicken sicinivirus JSY (1746030)
SEILACE-----------------------------------------------------
------------------------------P-----------------------------
------------------------------------------------------------
------------------------------------------------------------
------------------------------------------------------------
------------------------------------------------------------
------------------------------------------------------------
------------------------------------------------------------
-------------------------GGPPPHV----------------------------
------------------------------------------------------------
-------------PRRSKLVKS--------------------------------------
------------------------------------------------------------
------------------------------------------------------------
----------------------------PAYGAFPVTK--------------------EP
------------------------------------------------------------
AVLS---------------------------R----------------------------
--------------------------HDRRTEADV-------------------------
------------------------------------------------------------
--------DQVAFSAAGG------------------------------------------
--------------------------GDIDEPW---------------------------
-----------------------------------------------------------P
SLIPAVKLYFSRCN------------------------FPPL-------------HTLTM
LEAING----------------------------------TPLLDGIDMNQSA-------
----------------GYPW----------------------------------------
--------------CLTLNRRSLFDVGEDGLYH---------------------------
------------------PCPELYQEIEACLHNP--------------------------
--------------------------------------DYFYTTFLKDELR---------
------------------------------------------------GVDKVAAA-KTR
LIEAA-------------------PIHAIIAGRMLFG-----------------------
--GLFEAMHSQP-------------------------------G-MYGSAVGCDPDYHWT
PFYHS-------------------------------------------------------
FLDYSEVWALDYSNFDSTIPSVV----------------------------FKLIGEELA
KIIQL------------------------------------------------PPSIPPD
AVQKYVQSIY---------------------------LSKHVFGD---------------
-------------------------QWYIMKGGNPSGCVGT------SILN---------
------------------------------------------------------SMVNNI
SLLSAM--LTHPDFDT------------------------------------------SA
WRILC---------------------------------YGDD---VL----------YAT
VPSIHPSFIADFYH------------------SQTNYKVTPADKAST-------------
-------------------------FPETSSIHDVTFLKRHFVPDE----------RFPT
YIHPVISPETYQQSVMWT------------------------------------------
------------------------------------------------------------
---------RG-GPFQD-------------------------------------------
---VITSLCYL------------------AHHAGP-------------------------
------------------------------------------------------------
-----------------------------------------------------------N
NYQKW-------------------------------------------------------
------------------------------------------------------------
------------------------CDTVQAQCLKSG------------------------
--------------FEP-------------------------------------------
----------IFIP----------------------------------------------
------------------------------------------------------------
------------------------------------------------------------
------------------------------------------------------------
------------------------------------------------------------
------------------------------------------------------------
------------------------------------------------------------
------------------------------------------------------------
------------------------------------------------------------
--------------------------YEVLQY----------------------------
------------------------------------------------------------
--------------RWLA------------------------------------------
------------------------------------------------------------
------------------------------------------------------------
------------------------------------------------------------
------------------------------------------------------------
-----------------------------------------TVMT---------------
------------------------------------------------------------
------------------------------------------------------------
------------------------------------------------------------
------------------------------------------------------------
------------------------------------------------------------
-------------------------
>6R1I|Chain A|Genome polyprotein|Porcine kobuvirus swine/S-1-HUN/2007/Hungary (569195)
SIII--------------------------------------------------------
------------------------------------------------------------
------------------------------------------------------------
------------------------------------------------------------
------------------------------------------------------------
------------------------------------------------PGPNI-------
------------------------------------------------------------
------------------------------------------------------------
--------------------------VPGVNV----------------------------
------------------------------------------------------------
-------------NRKSKLGRS--------------------------------------
------------------------------------------------------------
------------------------------------------------------------
----------------------------PAFGAFPVKK--------------------QP
------------------------------------------------------------
AVLT---------------------------Q----------------------------
--------------------------KDDRLEDGIR------------------------
------------------------------------------------------------
-------LDDQLFLKHNK------------------------------------------
--------------------------GDMDESW---------------------------
-----------------------------------------------------------P
GLEAAADLYFSK--------------------------FPTMI------------HTLTM
AAAING----------------------------------TPNLEGIDMNQAA-------
----------------GYPWN---------------------------------------
--------------TMGRSRRSLF-VQQNGIWL---------------------------
------------------PLPELEAEINKTLEDPY-------------------------
---------------------------------------YFYSTFLKDELR---------
------------------------------------------------PTSKVTLG-LTR
VVEAA-------------------PIHAIIAGRMLLG-----------------------
--GLIEYMQANP-------------------------------G-KHGSAVGCNPDLHWT
KFFFK-------------------------------------------------------
FCHYPQVFDLDYKCFDATLPSCA----------------------------FRIVEKHLE
RLIG------------------------------------------------------DE
RVTRYIETIR---------------------------HSRHVFGN---------------
-------------------------ETYEMIGGNPSGCVGT------SIIN---------
------------------------------------------------------TIINNI
CVLSAL--IQHPDFSP------------------------------------------ES
FRILA---------------------------------YGDD---VI----------YGC
DPPIHPSFIKEFYD------------------RYTPLVVTPANKTDT-------------
-------------------------FPENSTIYDVTFLKRWFVPDD----------IRPF
YIHPVMDPDTYEQSVMWL------------------------------------------
------------------------------------------------------------
---------RD-GDFQD-------------------------------------------
---LVTSLCYL------------------AFHSGP-------------------------
------------------------------------------------------------
-----------------------------------------------------------K
TYDRW-------------------------------------------------------
------------------------------------------------------------
------------------------CTRVRDQVMKTTG-----------------------
--------------FPP-------------------------------------------
----------TFLP----------------------------------------------
------------------------------------------------------------
------------------------------------------------------------
------------------------------------------------------------
------------------------------------------------------------
------------------------------------------------------------
------------------------------------------------------------
------------------------------------------------------------
------------------------------------------------------------
--------------------------YSYLQT----------------------------
------------------------------------------------------------
--------------RWL-------------------------------------------
------------------------------------------------------------
------------------------------------------------------------
------------------------------------------------------------
------------------------------------------------------------
-----------------------------------------NLLAA--------------
------------------------------------------------------------
------------------------------------------------------------
------------------------------------------------------------
------------------------------------------------------------
------------------------------------------------------------
-------------------------
>1S49|Chain A|RNA-dependent RNA polymerase|Bovine viral diarrhea virus 1 (11099)
------------------------------------------------------------
------------------------------------------------------------
------------------------------------------------------------
------------------------------------------------------------
------------------------------------------------------------
---------------------------------------------AYLKLKDFIEEEE--
------------------------------------------------------------
------------------------------------------------------------
-------------------------KKPRVKD----------------------------
------------------------------------------------------------
------------------------------------------------------------
------------------TVIREHNKWI--------------------------------
--------------------------------LKKIRFQGNLNTKKML------------
----------------------------------------------------------NP
-------------------------------------GK---------------------
------------------------------------------------------------
--------------------------LSEQLDREGRKRNIY-------------------
----------------------------------------------------------NH
QIGTIMSSAGIRLEKLPI---VRAQTDTKTF-----------------------------
-------------------HEAIRDKIDKSENRQNPEL----------------------
------------------------------------------------------------
-----------------------------------HNKLLEIFHTIAQ------PTLKHT
YGEVTW----------------------------------EQLEAGVNRKGAA-------
----------------GFLEKKN-------------------------------------
-------------------IGEVL-----------------------DSE----------
--------------------KHLVEQLVRDLKAG--------------------------
-----------------------------------RKIKYYETAIPKNEKR---------
-----------------------------------------DVSDDWQAGDLVVEK-RPR
VIQYP-------------------EAKTRLAITKVMY-----------------------
--NWVKQQPVVI-------------------------------PGYEGKT----------
---------------PLFNIFD-------------------------------KVRKEWD
SFNEPVAVSFDTKAWDTQVTSKD----------------------------LQLIGEIQK
YY----------------------Y---------------------------------KK
EWHKFIDTIT-----------------------DHMTEVPVITADG--------------
-------------------------EVYIRNGQRGSGQPDT------SAGN---------
------------------------------------------------------SMLNVL
TMMYAF---------------------------CE------------STG-VPYKSFNRV
ARIHV---------------------------------CGDD---GF----------LIT
EKGLGLKFANKGMQILHE--------------AGKPQKITEGEKMKV-------------
----------------------------AYRFEDIEFCSHTPVPVRW--------SDNTS
SHMAGRDTAVILSKMATR----------------------------LD------------
------------------------------------------------------------
-----SSGERGTTAYEKAV----------------AFS------------FLLMYSWNP-
---LVRRICLLVLSQ--------------QPETDP-------------------------
------------------------------------------------------------
----------------------------------------------SKHATYYYKGDPIG
AYKDV------------------------------------IG-----------------
------------------------------------------------------------
--------------RNLSELKRTGFEKLANLNLSLSTL-------------------GV-
--------------WTKH------------------------------------------
------------------------------------------------------------
------------------------------------------------------------
------------------------------------------------------------
--------------------------------TSKRIIQDCVAI----------------
--------------------------------GKEEG-----------------------
------------------------------------------------------------
------------------------------------------------------------
------------------------------------------------------------
------------------------------------------------------------
------------------------------------------------------------
------------------------------------------------------------
--------------NWLVKPDRLISSKT--------------------------------
------------------------------------------------------------
------------------------------------------------------GH----
----------LYIP----------------------------------------------
------------------------------------------------------------
------------------------------------------------------------
--------------------------------------------DKGFTLQGK-------
---------HYEQLQL--------------------------------------------
------------------------------------------------------------
------------------------------------------------------------
------------------------------------------------------------
-------------------------
>6AE5|Chain A|RdRp catalytic|Classical swine fever virus (11096)
MSNWVMQEENKQGNLTP---------------------------LFEEL-----------
-------------------------LQQCPPGGQ--------------------------
------------NKTAHMVSA---------------------------------------
------------------------------------------------------------
YQLAQG-----------------------------NWMPTSCHVFM-G-----TISARRT
KTHP---------------------------------------YEAYVKLRELVEEHK--
------------------------------------------------------------
------------------------------------------------------------
-------------------------MKTLCPG----------------------------
------------------------------------------------------------
------------------------------------------------------------
------------------SSLGKHNDWI--------------------------------
--------------------------------IGKIKYQGNLRTKHML------------
----------------------------------------------------------NP
-------------------------------------GK---------------------
------------------------------------------------------------
--------------------------VAEQLCREGHRHNVY-------------------
----------------------------------------------------------NK
TIGSVMTATGIRLEKLPV---VRAQTDTTNF-----------------------------
-------------------HQAIRDKIDKEENLQTPGL----------------------
------------------------------------------------------------
-----------------------------------HKKLMEVFNALKR------PELESS
YDAVEW----------------------------------EELERGINRKGAA-------
----------------GFFERKN-------------------------------------
-------------------IGEIL-----------------------DSE----------
--------------------KNKVEEIIDNLKKG--------------------------
-----------------------------------RNIKYYETAIPKNEKR---------
-----------------------------------------DVNDDWTAGDFVDEK-KPR
VIQYP-------------------EAKTRLAITKVMY-----------------------
--KWVKQKPVVI-------------------------------PGYEGKT----------
---------------PLFQIFD-------------------------------KVKKEWD
QFQNPVAVSFDTKAWDTQVTTKD----------------------------LELIKDIQK
YY----------------------F---------------------------------KK
KWHKFIDTLT-----------------------MHMTEVPVICADG--------------
-------------------------EVYIRKGQRGSGQPDT------SAGN---------
------------------------------------------------------SMLNVL
TMVYAF---------------------------CE------------ATG-VPYKSFDRV
AKIHV---------------------------------CGDD---GF----------LIT
ERALGEKFASKGVQILAE--------------AGKPQKITEGDKMKV-------------
----------------------------AYQFDDIEFCSHTPIQVRW--------SDNTS
SYMPGRNTTTILAKMATR----------------------------LD------------
------------------------------------------------------------
-----SSGERGTIAYEKAV----------------AFS------------FLLMYSWNP-
---LIRRICLLVLST--------------ELQVKP-------------------------
------------------------------------------------------------
----------------------------------------------GKSTTYYYEGDPIS
AYKEV------------------------------------IG-----------------
------------------------------------------------------------
--------------HNLFDLKRTSFEKLAKLNLSMSVL-------------------GA-
--------------WTRH------------------------------------------
------------------------------------------------------------
------------------------------------------------------------
------------------------------------------------------------
--------------------------------TSKRLLQDCVNM----------------
--------------------------------GVKEG-----------------------
------------------------------------------------------------
------------------------------------------------------------
------------------------------------------------------------
------------------------------------------------------------
------------------------------------------------------------
------------------------------------------------------------
--------------NWLVNADRLVSSKT--------------------------------
------------------------------------------------------------
------------------------------------------------------GN----
----------RYIP----------------------------------------------
------------------------------------------------------------
------------------------------------------------------------
--------------------------------------------GEGHTLQGR------G
SSSHHHHHH---------------------------------------------------
------------------------------------------------------------
------------------------------------------------------------
------------------------------------------------------------
-------------------------
>3TYQ|Chain A|RNA-directed RNA polymerase|Hepatitis C virus (420174)
SMSYT-------------------------------------------------------
------------------------------------------------------------
------------------------------------------------------------
------------------------------------------------------------
---WTG------------------------------------------------------
------------------------------------------------------------
---------------AL-------------------------------------------
------------------------------------------------------------
-------------------------ITPCAAE----------------------------
----------------------------------ESKLPI--------------------
------------------------------------------------------------
------------------------------------------------------------
------------------------------------------------------------
----------------------------------------------------------NP
--L-------------------------------------------------------SN
SLLR-------------------------HHN----------------------------
------------------------------------------------------------
------------------------------------------------------MVYATT
SRSASLRQKKVTFDRLQV------------------------------------------
------------------------------------------------------------
---------------------------------------------------------LDD
HYRDVLKEMKAKASTV-------------------KAKLLSI------------------
----------------------------------------EEACKLTPPHSAK------S
-KF-----------GYGAKDVRN-------------------------------------
-------LSSRAVNHIRSVWEDLL------------------------------------
------------------------------------------ED----------------
-----------------------------------TETPIDTTIMAKSEVF---------
-----------------------------------CV-----------QPEKGGRK-PAR
LIVFP-------------------DLGVRVCEKMALY-----------------------
--DVVSTLPQAV----------------------------------MGSSYGFQYSPKQR
VEFLV---------------------------------------------------NTWK
SKKCPMGFSYDTRCFDSTVTESD----------------------------IRVEESIYQ
-------------------------------------CCDL-----------------AP
EARQAIRSLT-----------------------------ERLYIGG--------------
--------PLTNSKG----------QNCGYRRCRASGVLTT------SCGN---------
------------------------------------------------------TLTCYL
KATAAC-----RAAKL------------------------------------------QD
CTMLV---------------------------------NGDD---LVVICE----SAGTQ
EDAAALRAFTEAMTRYS---------------APPGDPPQPEYDLEL-------------
----------------------------------ITSCSSNVSVAHD--------ASGKR
VYYLTRDPTTPLARAAWE------------------------------------------
------------------------------------------------------------
------------------------------------------------------------
-----------------------------TARHTP-------------------------
---------------------------------------------------------INS
WLGNIIMYAP-------------------------------------------------T
LWARM-------------------------------------------------------
------------------------------------------------------------
----------------------ILMTHFFSILLAQEQLGK--------------------
-------------ALDCQIYGAC-YSIEP-------------------------------
----------LDLP----------------------------------------------
------------------------------------------------------------
------------------------------------------------------------
-QIIERLHGLSAFTLHSYSP-----GEINRVASCLRKL----------------------
-----------------------------------------GVPPL--------------
------------------------------------------------------------
-------------------------RTWRH--------RARSVRAKLLSQG---------
------------------------------------------------------------
------------------------------------------------------------
------------------GRAAICGRYLF-------------------------------
------------------------------------------------------------
--------------NWAVRTKLKL------------------------------------
-----------------TPI----------------------------------------
------------------------------------------------------------
-------------PAASQ----LDLSG--------WF-----------------------
------------------------------------------------------------
--------VAGY--------------------------SGGDIYHSLSRAR---------
----------------------------------------PR------------------
------------------------------------------------------------
------------------------------------------------------------
------------------------------------------------------------
-----ENLYFQ-------------------------------------------------
-------------------------
>2HFZ|Chain A|RNA-directed RNA polymerase(NS5)|Kunjin virus (11077)
------------------------------------------------------------
------------------------------------------------------------
------------------------------------------------------------
------------------------------------------------------------
------------------------------------------------------------
------------------------------------------------------------
------------------------------------------------------------
------------------------------------------------------------
-----------------------------HHHHHH-------------------------
------------------------------------------------------------
-KSDTSKIKNRIERLRREYSST--------------------------------------
--------------------------WHHD------------------------------
------------------------------------------------------------
--------------------------------------------------------ENHP
-------------YRTWNYHGSY-----------------------------EVKPTGSA
SSLV---------------------------N----------------------------
--------------------------GVVRLLSKPWDTIT--------------------
------------------------------------------------------------
NVTTMAMTDTTPFGQQRV------------------------------------------
--------------------------FKEKVDTKAP------------------------
---------------------------------------------------------EPP
EGVKYVLNETTNW-------------LWAFLAREKRPRMCSR------------------
----------------------------------------EEFIRKVNSNAAL-------
----------------GAMFEEQ-------------------------------------
--------NQWRSAREAVEDPKFW-EMVDEEREAHL------------------------
------------------------------------------------------------
------RG---------------------------ECHTCIYNMMGKREKK---------
------------------------------------------------PGEFGKAK-GSR
AIWFM-------------------WLGARFLEFEALGFL--------------------N
EDHWLGRKNSGGGVEGLG-------------------------LQKLG------------
--------YILREVGT--------------------------------------------
-RPGGRIYADDTAGWDTRITRAD----------------------------LENEAKVLE
LL--------------------------------------------------------DG
EHRRLARAIIELT-----------------------------YRHK--------------
----VVKVMRPAADGRTVM------DVISREDQRGSGQVVT------YALN---------
------------------------------------------------------TFTNLA
VQLVRM-MEGEGVIGPDDVEK-LTKGKGPKV----------------RTW-LSENGEERL
SRMAV---------------------------------SGDDC--------------VVK
PLDDRFATSLHFLNAM----------------SKVRKDIQEWKPSTG-------------
----------------------------WYDWQQVPFCSNHFTELIM--------KDGRT
LVTPCRGQDELVGRARIS------------------------------------------
------------------------------------------------------------
--PGAGWNVRDTACLAKSY--------------------A--------------------
---QMWLLLYFHRRDLRL-------MANAICSAVPVNWVPTGRTTWSI------------
-HAGGEWMTTEDMLE---------------------------------------------
VWNRVWI----------------------------------------EENEWMEDKTPVE
KWSDV-------------------------------------------------------
----------------------------------PYSGK-------------REDIW---
------------------------CGSLIGTRARAT------------------------
--------------WAENIQ----------------------------------------
------------------------------------------------------------
------------------------------------------------------------
------------------------------------------------------------
-VAINQV---------------------RSIIGD-EK-----------------------
------------------------------------------------------------
------------------------------------------------------------
------------------------------------------------------------
------------------------------------------------------------
------------------------------------------------------------
--------------------------YV--------------------------------
------------------------------------------------------------
--------------DYM-------------------------------------------
------------------------------------------------------------
------------------------------------------------------------
-------------SSL--------------------------------------------
------------------------------------------------------------
-----------------------------------------KRYEDTTLVE---------
----------------------------------------------DTVL----------
------------------------------------------------------------
------------------------------------------------------------
------------------------------------------------------------
------------------------------------------------------------
-------------------------
>4K6M|Chain A|Polyprotein|Japanese encephalitis virus (11072)
GRP------------------GGRTLGEQWKE-KLNAMSREEFFKY----RRE-------
---------AII------------------------------------------------
-----EVDRT--EARRARRENNIVGGHPVSRGSA-------------KLRWL--------
-----------------------------------------------------VEKG---
FVSPIG-KVIDLGCGRGG-----WSYYAATLK---------------------KVQEVRG
YTKG---GAGH-EE--------PMLMQSYGWN-----------LVSLKSGVDVFYKPSEP
SDTLFCDIGESS------PSPEVEEQRT-----LRVLEMTSDWLHRGPREFCIK-V----
-----------------------------------------------------------L
CPYMPK--VIEKMEVLQRRFGGGLVRLPLSRNSNHEMYWVSGAAGNVVHA-VNMTSQVLL
GRMD---RTVWR----------------GPKYEEDVNLGSGTRAV-----------GKGE
VHSNQEKIKKRIQKLKEEFATT--------------------------------------
--------------------------WHKD------------------------------
------------------------------------------------------------
--------------------------------------------------------PEHP
-------------YRTWTYHGSY-----------------------------EVKATGSA
SSLV---------------------------N----------------------------
--------------------------GVVKLMSKPWDAIA--------------------
------------------------------------------------------------
NVTTMAMTDTTPFGQQRV------------------------------------------
--------------------------FKEKVDTKAP------------------------
---------------------------------------------------------EPP
AGAKEVLNETTNW-------------LWAYLSREKRPRLCTK------------------
----------------------------------------EEFIKKVNSNAAL-------
----------------GAVFAEQ-------------------------------------
--------NQWSTAREAVDDPRFW-EMVDEERENHL------------------------
------------------------------------------------------------
------RG---------------------------ECHTCIYNMMGKREKK---------
------------------------------------------------PGEFGKAK-GSR
AIWFM-------------------WLGARYLEFEALGFL--------------------N
EDHWLSRENSGGGVEGSG-------------------------VQKLG------------
--------YILRDIAG--------------------------------------------
-KQGGKMYADDTAGWDTRITRTD----------------------------LENEAKVLE
LL--------------------------------------------------------DG
EHRMLARAIIELT-----------------------------YRHK--------------
----VVKVMRPAAEGKTVM------DVISREDQRGSGQVVT------YALN---------
------------------------------------------------------TFTNIA
VQLVRL-MEAEGVIGPQHLEQ-LPRKNKIAV----------------RTW-LFENGEERV
TRMAI---------------------------------SGDDC--------------VVK
PLDDRFATALHFLNAM----------------SKVRKDIQEWKPSHG-------------
----------------------------WHDWQQVPFCSNHFQEIVM--------KDGRS
IVVPCRGQDELIGRARIS------------------------------------------
------------------------------------------------------------
--PGAGWNVKDTACLAKAY--------------------A--------------------
---QMWLLLYFHRRDLRL-------MANAICSAVPVDWVPTGRTSWSI------------
-HSKGEWMTTEDMLQ---------------------------------------------
VWNRVWI----------------------------------------EENEWMMDKTPIT
SWTDV-------------------------------------------------------
----------------------------------PYVGK-------------REDIW---
------------------------CGSLIGTRSRAT------------------------
--------------WAENIY----------------------------------------
------------------------------------------------------------
------------------------------------------------------------
------------------------------------------------------------
-AAINQV---------------------RAVIGK-EN-----------------------
------------------------------------------------------------
------------------------------------------------------------
------------------------------------------------------------
------------------------------------------------------------
------------------------------------------------------------
--------------------------YV--------------------------------
------------------------------------------------------------
--------------DYM-------------------------------------------
------------------------------------------------------------
------------------------------------------------------------
-------------TSL--------------------------------------------
------------------------------------------------------------
-----------------------------------------RRYEDVLIQE---------
----------------------------------------------DRVI---------G
SSSHHHHHH---------------------------------------------------
------------------------------------------------------------
------------------------------------------------------------
------------------------------------------------------------
-------------------------
>5WZ3|Chain A|NS5 RdRp|Zika virus (64320)
HHH---------------------------------------------------------
------------------------------------------------------------
------------------------------------------------------------
------------------------------------------------------------
------------------------------------------------------------
------------------------------------------------------------
------------------------------------------------------------
------------------------------------------------------------
------------------------------------------------------------
------------------------------------------------------------
-HHHMKIIGNRIERIRSEHAET--------------------------------------
--------------------------WFFD------------------------------
------------------------------------------------------------
--------------------------------------------------------ENHP
-------------YRTWAYHGSY-----------------------------EAPTQGSA
SSLI---------------------------N----------------------------
--------------------------GVVRLLSKPWDVVT--------------------
------------------------------------------------------------
GVTGIAMTDTTPYGQQRV------------------------------------------
--------------------------FKEKVDTRVP------------------------
---------------------------------------------------------DPQ
EGTRQVMSMVSSW-------------LWKELGKHKRPRVCTK------------------
----------------------------------------EEFINKVRSNAAL-------
----------------GAIFEEE-------------------------------------
--------KEWKTAVEAVNDPRFW-ALVDKEREHHL------------------------
------------------------------------------------------------
------RG---------------------------ECQSCVYNMMGKREKK---------
------------------------------------------------QGEFGKAK-GSR
AIWYM-------------------WLGARFLEFEALGFL--------------------N
EDHWMGRENSGGGVEGLG-------------------------LQRLG------------
--------YVLEEMSR--------------------------------------------
-IPGGRMYADDTAGWDTRISRFD----------------------------LENEALITN
QM--------------------------------------------------------EK
GHRALALAIIKYT-----------------------------YQNK--------------
----VVKVLRPAEKGKTVM------DIISRQDQRGSGQVVT------YALN---------
------------------------------------------------------TFTNLV
VQLIRN-MEAEEVLEMQDLWL-LRRSE--KV----------------TNW-LQSNGWDRL
KRMAV---------------------------------SGDDC--------------VVK
PIDDRFAHALRFLNDM----------------GKVRKDTQEWKPSTG-------------
----------------------------WDNWEEVPFCSHHFNKLHL--------KDGRS
IVVPCRHQDELIGRARVS------------------------------------------
------------------------------------------------------------
--PGAGWSIRETACLAKSY--------------------A--------------------
---QMWQLLYFHRRDLRL-------MANAICSSVPVDWVPTGRTTWSI------------
-HGKGEWMTTEDMLV---------------------------------------------
VWNRVWI----------------------------------------EENDHMEDKTPVT
KWTDI-------------------------------------------------------
----------------------------------PYLGK-------------REDLW---
------------------------CGSLIGHRPRTT------------------------
--------------WAENIK----------------------------------------
------------------------------------------------------------
------------------------------------------------------------
------------------------------------------------------------
-NTVNMV---------------------RRIIGDEEK-----------------------
------------------------------------------------------------
------------------------------------------------------------
------------------------------------------------------------
------------------------------------------------------------
------------------------------------------------------------
--------------------------YM--------------------------------
------------------------------------------------------------
--------------DYLS------------------------------------------
------------------------------------------------------------
------------------------------------------------------------
------------------------------------------------------------
------------------------------------------------------------
------------------------------------------------------------
------------------------------------------------------------
------------------------------------------------------------
------------------------------------------------------------
------------------------------------------------------------
------------------------------------------------------------
-------------------------
>3VWS|Chain A|Non-structural protein 5|Dengue virus 3 (11069)
GSHM--------------------------------------------------------
------------------------------------------------------------
------------------------------------------------------------
------------------------------------------------------------
------------------------------------------------------------
------------------------------------------------------------
------------------------------------------------------------
------------------------------------------------------------
------------------------------------------------------------
------------------------------------------------------------
-LDNMDVIGERIKRIKEEHNST--------------------------------------
--------------------------WHYD------------------------------
------------------------------------------------------------
--------------------------------------------------------DENP
-------------YKTWAYHGSY-----------------------------EVKATGSA
SSMI---------------------------N----------------------------
--------------------------GVVKLLTKPWDVVP--------------------
------------------------------------------------------------
MVTQMAMTDTTPFGQQRV------------------------------------------
--------------------------FKEKVDTRTP------------------------
---------------------------------------------------------RPL
PGTRKVMEITAEW-------------LWRTLGRNKRPRLCTR------------------
----------------------------------------EEFTKKVRTNAAM-------
----------------GAVFTEE-------------------------------------
--------NQWDSAKAAVEDEEFW-KLVDRERELHK------------------------
------------------------------------------------------------
------LG---------------------------KCGSCVYNMMGKREKK---------
------------------------------------------------LGEFGKAK-GSR
AIWYM-------------------WLGVRYLEFEALGFL--------------------N
EDHWFSRENSYSGVEGEG-------------------------LHKLG------------
--------YILRDISK--------------------------------------------
-IPGGAMYADDTAGWDTRITEDD----------------------------LHNEEKIIQ
QM--------------------------------------------------------DP
EHRQLANAIFKLT-----------------------------YQNK--------------
----VVKVQRPTPTG-TVM------DIISRKDQRGSGQVGT------YGLN---------
------------------------------------------------------TFTNME
AQLVRQ-MEGEGVLTKADLEN--PHLLEKKI----------------TQW-LETKGVERL
KRMAI---------------------------------SGDDC--------------VVK
PIDDRFANALLALNDM----------------GKVRKDIPQWQPSKG-------------
----------------------------WHDWQQVPFCSHHFHELIM--------KDGRK
LVVPCRPQDELIGRARIS------------------------------------------
------------------------------------------------------------
--QGAGWSLRETACLGKAY--------------------A--------------------
---QMWSLMYFHRRDLRL-------ASNAICSAVPVHWVPTSRTTWSI------------
-HAHHQWMTTEDMLT---------------------------------------------
VWNRVWI----------------------------------------EENPWMEDKTPVT
TWENV-------------------------------------------------------
----------------------------------PYLGK-------------REDQW---
------------------------CGSLIGLTSRAT------------------------
--------------WAQNIP----------------------------------------
------------------------------------------------------------
------------------------------------------------------------
------------------------------------------------------------
-TAIQQV---------------------RSLIGN-EE-----------------------
------------------------------------------------------------
------------------------------------------------------------
------------------------------------------------------------
------------------------------------------------------------
------------------------------------------------------------
--------------------------FL--------------------------------
------------------------------------------------------------
--------------DYM-------------------------------------------
------------------------------------------------------------
------------------------------------------------------------
-------------PSM--------------------------------------------
------------------------------------------------------------
-----------------------------------------KRFRKEEESE---------
----------------------------------------------GAIW----------
------------------------------------------------------------
------------------------------------------------------------
------------------------------------------------------------
------------------------------------------------------------
-------------------------
>6QSN|Chain A|Genome polyprotein|Yellow fever virus 17D (11090)
GSA------------------NGKTLGEVWKR-ELNLLDKRQFELY----KRT-------
---------DIV------------------------------------------------
-----EVDRD--TARRHLAEGKVDTGVAVSRGTA-------------KLRWF--------
-----------------------------------------------------HERG---
YVKLEG-RVIDLGCGRGG-----WCYYAAAQK---------------------EVSGVKG
FTLG---RDGH-EK--------PMNVQSLGWN-----------IITFKDKTDIHRLEPVK
CDTLLCDIGESS------SSSVTEGERT-----VRVLDTVEKWLACGVDNFCVK-V----
-----------------------------------------------------------L
APYMPD--VLEKLELLQRRFGGTVIRNPLSRNSTHEMYYVSGARSNVTFT-VNQTSRLLM
RRMR---RPTGK-----------------VTLEADVILPIGTRSV-----------ETDK
GPLDKEAIEERVERIKSEYMTS--------------------------------------
--------------------------WFYD------------------------------
------------------------------------------------------------
--------------------------------------------------------NDNP
-------------YRTWHYCGSY-----------------------------VTKTSGSA
ASMV---------------------------N----------------------------
--------------------------GVIKILTYPWDRIE--------------------
------------------------------------------------------------
EVTRMAMTDTTPFGQQRV------------------------------------------
--------------------------FKEKVDTRAK------------------------
---------------------------------------------------------DPP
AGTRKIMKVVNRW-------------LFRHLAREKNPRLCTK------------------
----------------------------------------EEFIAKVRSHAAI-------
----------------GAYLEEQ-------------------------------------
--------EQWKTANEAVQDPKFW-ELVDEERKLHQ------------------------
------------------------------------------------------------
------QG---------------------------RCRTCVYNMMGKREKK---------
------------------------------------------------LSEFGKAK-GSR
AIWYM-------------------WLGARYLEFEALGFL--------------------N
EDHWASRENSGGGVEGIG-------------------------LQYLG------------
--------YVIRDLAA--------------------------------------------
-MDGGGFYADDTAGWDTRITEAD----------------------------LDDEQEILN
YM--------------------------------------------------------SP
HHKKLAQAVMEMT-----------------------------YKNK--------------
----VVKVLRPAPGGKAYM------DVISRRDQRGSGQVVT------YALN---------
------------------------------------------------------TITNLK
VQLIRM-AEAEMVIHHQHVQD-CDESVLTRL----------------EAW-LTEHGCDRL
KRMAV---------------------------------SGDDC--------------VVR
PIDDRFGLALSHLNAM----------------SKVRKDISEWQPSKG-------------
----------------------------WNDWENVPFCSHHFHELQL--------KDGRR
IVVPCREQDELIGRGRVS------------------------------------------
------------------------------------------------------------
--PGNGWMIKETACLSKAY--------------------A--------------------
---NMWSLMYFHKRDMRL-------LSLAVSSAVPTSWVPQGRTTWSI------------
-HGKGEWMTTEDMLE---------------------------------------------
VWNRVWI----------------------------------------TNNPHMQDKTMVK
KWRDV-------------------------------------------------------
----------------------------------PYLTK-------------RQDKL---
------------------------CGSLIGMTNRAT------------------------
--------------WASHIH----------------------------------------
------------------------------------------------------------
------------------------------------------------------------
------------------------------------------------------------
-LVIHRI---------------------RTLIGQ-EK-----------------------
------------------------------------------------------------
------------------------------------------------------------
------------------------------------------------------------
------------------------------------------------------------
------------------------------------------------------------
--------------------------YT--------------------------------
------------------------------------------------------------
--------------DYL-------------------------------------------
------------------------------------------------------------
------------------------------------------------------------
-------------TVM--------------------------------------------
------------------------------------------------------------
-----------------------------------------DRYSVDADLQ---------
---------------------------------------------LGELI----------
------------------------------------------------------------
------------------------------------------------------------
------------------------------------------------------------
------------------------------------------------------------
-------------------------
>7BTF|Chain A|NSP12|Severe acute respiratory syndrome coronavirus 2 (2697049)
SADA----QSFLNRV------CG-------------------------------------
-----------------------VSAARLTPCG---TGTSTDVVYRAFDIYNDKVA----
-------------GFAKFLKTNCCRFQEKDEDDNLIDSYFV-------------------
-------VK-------RHTFSNYQHEETIYNLLKDCPAVAKHDFFKFR------------
---IDG-DMVPHISRQR---------------LTKYTMAD-------------LVYALRH
FDEG----------N---C--DTLKEILVTYNCCDDDYFNKKDWYDFVENPDILRVYA--
---------------NL------------------GERVRQALLK--TVQFCDA-M----
---------------RNAGIVGVLTLDNQD-----------------LNGNWYD--FGDF
IQTTPGS------------------GVPVVDS----------------------------
--------------------------------YYSLLMPILTLT----------------
------RALTAESHVDTDLTKPYIKW----------------------------------
---DLLK--YDFTEERLKLFDRYFKYW---------------------------------
---------------------------------DQTYHPNCV-------NCLDDRCILHC
ANFNV----L-------------------FSTVFPPTS---------F----------GP
-------------LVRKIFVDGV------------------------PFVVSTGYHFREL
GVVH---------------------------N----------QDVN-L------------
--------------------------HSSRLSFKEL-----------------------L
VYAADPAMHAASGNLLLDKR--------------------------------------TT
CFSVAALTNNVAFQTVKPG----------NFNKDFYDFAVSKGF----------------
--------------------------FKEGSSVELKHF----------------------
--------------------------------------------------------FFAQ
DGNAAISDYDYYRYN-----------------------LPTMCDIR---------QLLFV
VEVVDK----------YFDCYDGGCIN-------------ANQVIVNNLDKSA-------
----------------GFPFNKW-------------------------------------
GKARL------YYDSMSYEDQDAL------------------------------------
------------------------------------------------------------
FAYTKR-----------------------NVIPTITQMNLKYAISAKN------------
---------------------------------------------------------RAR
TVAGV-------------------SICSTMTNRQFHQ-----------------------
--KLLKSIAATRGA-----------------------------TVVIGTSKFYGGWHNML
KTVYS----------------D--------------------------------------
-VENPHLMGWDYPKCDRAMPNML----------------------------RIMASLVLA
RKHTTC--------------------------------CSL-----------------SH
RFYRLANECAQV---------------LSEMV----------MCGG--------------
-------------------------SLYVKPGGTSSGDATT------AYAN---------
------------------------------------------------------SVFNIC
QAVTAN-VNALLSTDGNKIADKYVRNLQHRLYECLYRNRDVDTDFVN----EFYAYLRKH
FSMMI---------------------------------LSDD---AV----------VCF
NSTYASQGLVASIKNFK-----------SVLYYQNNVFMSEAKCWTETDLTKGPH-----
-----------------------------------EFCSQHTMLVKQ---------GDDY
VYLPYPDPSRILGAGCFV------------------------------------------
------------------------------------------------------------
-----DDIVKTDGTL---------------------------------------------
---MIERFVSLAIDAY-------------PLTKHP-------------------------
------------------------------------------------------------
----------------------------------------------------------NQ
EYADV-------------------------------------------------------
------------------------------------------------------------
------------------------------------------------------------
------------------------------------------------------------
------------------------------------------------------------
------------------------------------------------------------
------------------------------------------------------------
------------F---------------HLYLQYIRKLHDELT-----------------
------------------------------------------------------------
------------------------------------------------------------
------------------------------------------------------------
------------------------------------------------------------
------------------------------------------------GHMLDM------
--------------------------YSVML-----------------------------
-T--NDN-----------------------------------------------------
-----------TSRYWE-------------------------------------------
------------------------------------------------------------
------------------------------------------------------------
-------------PEF--------------------------------------------
------------------------------------------------------------
---------------------------------------YEAMYTPHTVLQ---------
-----------------------------------------------------------H
HHHHHHHHH---------------------------------------------------
------------------------------------------------------------
------------------------------------------------------------
------------------------------------------------------------
-------------------------
>5ZVS|Chain A|VP3|Grass carp reovirus (128987)
MPR---------------------------------------------------------
------------------------------------------------------------
-------------RSARKAQSAI-------------------------------------
------------------------------------------------------------
------------------------------------ASPA--------------------
-------------------------------------------DTNVVPAKDA-------
------------------------------------------------------------
------------------------------------------------------------
----PTTN-----------------SPPSTTS----------------------------
--------------------------------------PN--------------------
------QAAADANQQQAGIVSS--------------------------------------
------------------------------------------------------------
------------------------------------------------------------
-----------------------QSGPNAVGDSAPSSSVNND--------GD---IITRP
------------------TSDSI---------------------------AAVANATKPA
AVVSDPQ----------------SMKVTPIVN----------------------------
------------------------------------------------------------
------------------------------------------------------------
PSSYVCNVCNARFSTMSA------------------------------------------
----------------------LSEHLRSDHRDDASTL----------------------
--------------------------------------------------------LATP
MINNAIRSFLTAWDD-----------IRILSPDVSSKSLSAYL-----------------
DSAVAN----------------------GPELIIEDTGLCTSFMLLDNIPSAHLTKELI-
----------------GFTWFMQ------MYQMTPPLPEGAVNRIVCMTNWASLGDEGRG
LEVRLPP----PTDSSVHAYKTVL-----------------SRGYIDNAQFNPLALRSNV
LL----MLLQFTLSNLKINKSSTFTSDVTTITSGRMIRAF--EGR----P------ELLA
LAYPGR-----------------------AVLPTQTKNAQFLSTAIADRIG---------
RLDRANLIGGEVSAMVECMELCDA-------LTLH-------IRETYIMLLRSMHQDPTQ
IVQIVN------------------ECANNLLNSTIPISLRPTIL----------C-----
--PWFASSEDLR-------------------------------LQQVMHLVNISSNTAAA
LPLVEALSTLLRSVTPLV--LDPTVLTNAITTISESTTQTISPISE--------------
ILRLLQPMGNDYAAFWKCIASWA----------------------------YNGLVTTVL
S---------------------------------------------------------ED
AFPDSSQSITHLPSM----WKCLFLTLAGPMTSDPH-SPVKVFMAL-----------ANL
LAQ-----PEPIAIGVPGMHQTTPASQFSHPGVWPPGFLNP------QLINPQQAPLLRA
FAEHIRANWPQPSEFGYGSTLQGSANLFIPSNRMVYPWPNQPLPRLTVAPTYDSAMSNWI
STTIAFFIRVVNSVNMTATVNDLTRRTMTGVMTAM---RQVKTMTPFYIQ----HMCPTE
LSVLASVTVTPPFQVPFTRLVQNDVITNVLVARVDPAQRGDA---AVDIRA----THATF
AAALPVDPAAIVVAMLCGQTETNLIPS-----HHYGKAFAPLFASNA-------------
------------------------------------------------------------
--MFTRNQRAVITREAFVCARSAVAQ----------------------------------
-------------------------------CQDAGF-----------------------
LVPRPLDALRQFDVTSAAA-------AEIMHAVNDAFKTAFDLDGALL--DGLALYGDP-
---RIADLSAAYLQYG-------GNVVREHVPPGP-------------------------
-------SHIHRALQQ--------------------------------------------
-----------------------------------------------------VESTFMA
EMNLF-------------------------------------------------------
-------------------------------------------------NVARGNLY---
-------------------------------LVQTATNGN--------------------
--------------WSPMAPVAA-----PP------------------------------
--------FVRGGP----------------------------------------------
------------------------------------------------------------
---------------------------------------NVRVV----------------
-------------------------GRFGTIVPRPNGLE---------------------
-------------------------------------------PQL--------------
--------------------------------------IDDGNVPR--------------
-------DIAGD---------------W-------------VYPSDVLQVS---------
------------------------------------VAVFRDYVW---------------
--------------------------------------PMVKA--GRTRVLVELGHYV--
--------------------------YTLHYY--------------------DPQISLDE
A----------------------------------------PILE---------------
--------------EWLSKINPAG------------------------------------
-----------------IPP----------------------------------------
-------------VPFCIP-----------------------------------------
------------IPQVY------------------------------PC-----------
------------------------------------ITARRVHYAFTSENNNDSLFSTNA
A-------------------------------------SIDTAFGENAAVS---------
----------------------------------------PL------------------
----------------------------------------------------------RW
PGLVDPNYRVG-------------------------TNDLPNR-----------------
-----------------------------ITLYNSLY--RYNFTY---------------
-------------------PTLDGIMY---------------------VRSAT-------
-------------------------
>5I61|Chain A|Potential RNA-dependent RNA polymerase|Human picobirnavirus (strain Human/Thailand/Hy005102/-) (647332)
------------------------------------------------------------
------------------------------------------------------------
------------------------------------------------------------
------------------------------------------------------------
-----G-QVAP----------NVWSKY---------------------------------
------------------------------------------------------------
--------------------------------------------------FNI-------
------------------------------------------------------------
-------------------------PNPGLRAYFSNVV----------------------
-----------------------------------SGQPE--------------------
-------------VYRTPFYKG--------------------------------------
-----------------MSLESICDEWYKKLVS---------------------------
---------------------------------IDTQWPT--------------------
--------------------------LMEFEDDLRKKV--------------------GP
-----------------------------------------------------------M
SVML---------------------------P----------------------------
--------------------------LKERMSDIDS------------------------
------YYDS--------------------------------------------------
-----ISKDQVPF-----------------------------------------------
------------------------------------------------------------
---------------------------------------------------------DTK
AISAAKSEWKGVSR------------------------L-RL------------------
RSEV-------------------------------------NTVAVMKKSTNS-------
----------------GSPYFS--------------------------------------
------------------KRKAVVSKTIPCDVY---------------------------
------------------------------------------------------------
-------------------------------------MDGRYCVMRQNGRE---------
---WSGAAVLGWR--------------------------------GQEGGPKPTDV-KQR
VVWMF-------------------PFAVNIRELQVYQ-----------------------
--PLILTFQRLG---------------------------------LVPAWVSMEAVDRRI
TKMFDTKG----------------------------------------------------
--PRDVVVCTDFSKFDQHFNPTC----------------------------QSVAKELLA
DLLT------------------------------------------------------GQ
EAVDWLERVF-----------------PIKYA----------I-----------------
--------PLAYNWG----------EIRYGIHGMGSGSGGT------NADE---------
------------------------------------------------------TLVHRV
LQHEAA-ISHHTTLNPNS--------------QC--------------------------
--------------------------------------LGDD---GV----------LTY
-PGISAEDVMQSY-------------------SRHGLDMNLEKQ----------------
----------------------------YVSKQDCTYLRRWHHTDY----------RVDG
MCVGVYSTMRALGRLAMQ------------------------------------------
------------------------------------------------------------
------ERYYDPDVWGE-------------------------------------------
---KMVTLRYLS--------------IIENVKYHP-------------------------
-------------LK---------------------------------------------
-----------------------------------------------------------E
EFLDF-------------------------------------------------------
------------------------------------------------------------
------------------------CIKGDKTRLGLG------------------------
------------------------------------------------------------
------------------------------------------------------------
-------------------------------------------------IPGFLDNI---
--------------------------------------------------------AGEA
QKAIDMM---------------------PDFLGYTKSLQ---------------------
------------------------------------------------------------
------------------------------------------------------------
------------------------------------------------------------
------------------------------------------------------------
------------------------------------------------------------
--------------------------YD--------------------------------
------------------------------------------------------------
--GDLRRNAAAGIENWW-------------------------------------------
------------------------------------------------------------
------------------------------------------------VVQA--------
------------------------------------------------------------
------------------------------------LKSRR-------------------
------------------------------------------------------------
------------------------------------------------------------
------------------------------------------------------------
------------------------------------------------------------
------------------------------------------------------------
------------------------------------------------------------
-------------------------
>5A22|Chain A|VESICULAR STOMATITIS VIRUS L POLYMERASE|VESICULAR STOMATITIS VIRUS (11276)
MEVHDFE-----------------------------------------------------
-------------------------------------------TDEFNDFNEDDYA----
------------------------------------------------------------
------------------------------------------------------------
---TRE-----------------------------FLNPDE-------------------
-------------------------------------------RMTYLNHADY-------
---------------NL-------------------------------------------
------------------------------------------------------------
-------------------------NSPLISD----------------------------
----------------------DI------------------------------------
-----------DNLIRKFNSLPIPSMWD------------------------------SK
NWDGVLE--MLTSCQANPISTSQMHKWMGSWLMSDN------------------------
------------------------------------------------------------
---------------------HDASQGYSFLHEVDKEAEITFDVVETFIRGWGN----KP
----------IEYIKKERWTDSF-------------------------------------
KILA-----------YLCQKFLDLHKLTLILNA---------------------------
----------------------VSEVELLNLARTFKGKVRRSSHGTNICRIRVPSLGPTF
ISEGWAYFKKLDILM---------------------------------------------
DRNFLLMVKDVIIGRMQT------------------------------------------
------VLSMVC---------RIDNLFSEQDIFSLLNIYRIGDKIVE-------------
---------------------------------------------RQGNFSYDLIKMVEP
ICNLKLMKLARESRPLVPQFP---------------------------------HFENHI
KTSVDEGAKIDR-GIRFL----------------------HDQIMSVKTVDLT-------
------LVIYGSFRHWGHPFIDYYTGLEKLHS----------------------------
--------QVTMKKDIDVSYAKAL------------------------------------
---------------ASDLARIVLFQQFNDHKKW--------------------------
-----------------------------FVNGDLLPHDHPFKSHVKENTWPTAAQVQDF
GDKWHELPLI---KCFEIPD---------------------LLDPSIIYSDKSHSMNRSE
VLKHV-----------------RMNPNTPIPSKKVLQTM-----------LDTK---ATN
WKEFLKEIDEKG---------------LDDDDLIIGLKGKERELKLAGRFFSLMSWKLRE
YFVITEYL-IKTHFVPMF----------KGLTMADDLTAVIKKMLDSSSG-----QGLKS
YEAICIANHIDYEKWNNHQRKLS----------------------------NGPVFRVMG
QF----------LG--------------------------------------------YP
SLIERTHEFF---------------------------EKSLIYYNGRP----DLMRVH--
--------------NNTLINST---SQRVCWQGQEGGLEGL-------------------
----RQKGW---------------------------------------------TILNLL
VIQREA------------------------------------------------KIRNTA
VKVLA---------------------------------QGDNQ--VICTQ-------YKT
KKSRNVVELQGALNQMVSNN-EKIMTAIKIGTGKLGLLINDDETMQS-------------
-----AD---------------------YLNYGKIPIFRGVIRGLET--------KRWSR
VTCVTNDQIPTCANIMSS--------------V---------------------------
------------------------------------------------------------
-----STNALTVAHFAENPIN---------------------------------------
---AMIQYNYFGTFARLL-----------LMMHDP-------------------------
------------------------------------------------------------
-----------------------------------------------------------A
LRQSL-------------------------------------------------------
------------------------------------------------------------
------------------------------------------------------------
------------------------------------------------------------
------------------------------------------------------------
------------------------------------------------------------
------------------------------------------------------------
------------------------------------------------------------
------------------------------------------------------------
------------------------------------------------------------
------------------------------------------------------------
------------------------------------------------------------
------------------------------------------------------------
--------------------------YEVQDK----------------------------
------------------------------------------------------------
------------------------------------------------------------
------------------------------------------------------------
------------------------------------------------------------
------------IPXAEND-----------------------------------------
------------------------------------------------------------
------------------------------------------------------------
------------------------------------------------------------
------------------------------------------------------------
------------------------------------------------------------
------------------------------------------------------------
------------------------------------------------------------
-------------------------
>6UEB|Chain A|Large structural protein|Rabies virus (strain SAD B19) (11300)
MLD---------------------------------------------------------
------------------------------PG----------------EVYDDPID-PIE
LEAE--------------------------------------------------------
------------------------------------------------------------
---PRG-------------------------------TPI--------------------
-------------------------------------------VPNILRNSDY-------
---------------NL-------------------------------------------
------------------------------------------------------------
-------------------------NSPLIEDPARLML----------------------
----EWLKTGNR--------------------------PY--------------------
------RMTLTDNCSRSFRVLK--------------------------------------
DYFKKVD--LGSLKVGGMAAQSMISLWLYGAHSESNRSRR--------------------
------------------------------------------------------------
-------------------CITDLAHFYSKSSPIEKLLNLTLGN-----RGLR-I---PP
-------EGVLSCLERVDYDNAF------------------------------------G
RYLA-----------NTYSSYLFFHVITLYMNA------LDW------------------
--------------------------DEEKTILALWKDLTSVDIGKDLVKFKDQIWGLLI
VTKDFVYSQSSNCLF---------------------------------------------
DRNYTLMLKDLFLSRFNS------------------------------------------
------LMVLLS---------PPEPRYSDDLISQLCQLYIAGDQVLS-------------
---------------------------------------------MCGNSGYEVIKILEP
YVVNSLVQRAEKFRPLI-------------------HSLGDFP--------------VFI
KDKVSQLEET-----------------FGPCA--------RRFFRALDQFDNI-------
---HDLVFVFGCYRHWGHPYIDYRKGLSKLYD----------------------------
--------QVHLKKMIDKSYQECL------------------------------------
---------------ASDLARRILRWGFDKYSKW--------------------------
-----------------------------YLDSRFLARDHPLTPYIKTQTWPPKHIVDLV
GDTWHKLPIT---QIFEIPE---------------------SMDPSEILDDKSHSFTRTR
LASWL-----------------SENRGGPVPSEKVIITA-----------LSKP---PVN
PREFLRSIDLGG---------------LPDEDLIIGLKPKERELKIEGRFFALMSWNLRL
YFVITEKL-LANYILPLF----------DALTMTDNLNKVFKKLIDRVTG-----QGLLD
YSRVTYAFHLDYEKWNNHQRLES----------------------------TEDVFSVLD
QV----------FG--------------------------------------------LK
RVFSRTHEFF---------------------------QKAWIYYSDRS----DLIGLR--
---EDQIYCLDASNGP------------TCWNGQDGGLEGL-------------------
----RQKGW---------------------------------------------SLVSLL
MIDRES------------------------------------------------QIRNTR
TKILA---------------------------------QGDNQ--VLCPT-------YML
SPGLSQEGLLYELERISRNA-LSIYRAVEEGASKLGLIIKKEETMCS-------------
-----YD---------------------FLIYGKTPLFRGNILVPES--------KRWAR
VSCVSNDQIVNLANIMST--------------V---------------------------
------------------------------------------------------------
-----STNALTVAQHSQSLIK---------------------------------------
---PMRDFLLMSVQAVFH-----------YLLFSP------------ILKGRV--YKILS
AEGESFLLAMSRIIYLDPSLGGIS-----------GMSLGRFHIRQFSDPV----SEGLS
FWREIWLSSQ----------------------ESWIH------ALCQEAGNPDLGERTLE
SFTRL------------------LEDPTTLNIRGG----------ASPTILLKDAIRKAL
YDEVDKVENSEFREAILLSKTHRDNFILFLISVEPLFPRFLSELFSSSFLGIPESIIGLI
Q---------------NSRTIRRQFRKSLSKTLEESFYNSEIHGI-SRMTQTPQRVGGVW
PCSSERADLLREISWGRKVVGT--TVPHPSEML--GLLPKSSISCTCGATGGGNPRVSVS
VLPSFDQSFFSRGPLKGYLGSSTSMSTQLFHAWEKVTNVHVVKRALSLKESINWFITRDS
NLAQALIRNIMSLTGPDFPLEEAPVFKRTGSALHRFKSARYSEGGYSSVCPNLLSHISVS
TDTM----SDLTQDGKNYDFMFQPLMLYAQTWTSELVQRDTRLRDST---FHWHLRCNRC
VRPIDDVTLETSQIFEFPDVSKRISRMVSGAVPHFQRLPDIRLR--PGDFE---------
-----S-------------------------LSGREKSHHIGSAQGLLYSILVAIHDSGY
NDGTIFPVNIYGKVSPRDYLRGLARGVLIGSSICFLTRMTNININR--------------
-----PLELVSGVISYILLRLDNHPSLYIMLREPSLRGEIFSIPQKIPAAYPTTMKEGNR
SI-----------------LCYLQHVLRYEREI-ITASPENDWLWIFSDFRSAKMTYLSL
I----TYQ--SHLLLQRVERNLSKSMRDN---LRQLSSLMRQVLGGHGEDTLESDDNIQR
LLKDSLRRTRWVDQEVRHAARTMTGDYS-------------------------PNKKVSR
KVGCSEWVCSAQQVAVSTSANPAPVSELDIRALSKRFQN--PLISGLRVV----------
--------------QWATGAHYKLKPILDDLNVFPSLCLVVGDGSGGISRAVLNMFPDAK
LVFNSLLEVNDLMASGTHPLPPSAIMRGGNDIVSRVIDL-DSIWEKPSDLRNLATWKYFQ
SVQKQVNMSYD--LIICDA-EVTDIASINRITLLMSDFALSIDGPLYLVFKTY-GTMLVN
PNYKAIQHLSRAFPSVT------------------------------GFITQV-------
----------------------------------------------------TSSFSSEL
YLRFS---------------------------------KRGKFFRDAEYLTSS--TLREM
SLVLF----NCSSPKSEMQRARSLNYQDLVRGFPEEIISNPY----NEMIITL----IDS
DVESFLVHKMVDDLELQ----------------RGTLSKVAI--IIAIMIVFSNRVFNVS
KPLTDPSF---YPPSDPKILRHFNICCSTMMYLSTALGDVPSFARLHDLYNRPI------
----------------TYYFRKQ-------VIRGNVY-LSWSWSNDTSVFKRVACNSSLS
LSSHWIRLIYKIVKTTRLVGSIKDLSREVE--RHLHRYNRWIT--LEDIRSR--------
------------SSLLDYSCL----
>6U5O|Chain L|RNA-directed RNA polymerase L|Human metapneumovirus (strain CAN97-83) (694067)
MGWSHPQ-----------------------------------------------------
------------------------------------------------------------
------------------------------------------------------------
------------------------------------------------------------
FEKSSGVDLGT-------------------------------------------------
-------------------------------------------ENLYFQSMDPLNEST--
------------VNVYLPDSYLK-----------------------GVISFSETN-----
------------------------------------------------------------
------------------AIGSCLLKRPYLKN--------------------D-------
-----------------------------NTAKVAIENPVIEHVR---------------
------LKNAVNSKMKISDYKVVEPV-------------NMQ--HE-------IMKNVHS
CELTLLKQFLTRSKNISTLKLNMICDWLQ-------------------------------
--------------------------------LKSTSDDTSILSFID-------------
---------------------------------------------VEF----------IP
------------SWVSNWFSNWY--NLNKLILEFR-----------------REEVIRTG
SILC--------RSLGKLVFIVSSYGCIVKSN----------------------------
--------------------------KSKRVS---------------------------F
F-----------------------------------------------------------
TYNQLLTWKDVMLSRFNA------------------------------------------
---------------------NFCIWVSNSLNENQEGL----------GLRSNLQ-----
----------GMLTNKLY-----ETVDYMLSLCC--------------NEGFSLVKEFEG
FIMSEILRITEHAQFSTR--------FRNTLLNGLTDQLTKLKNK----------NRLRV
HSTVLE-------NNDY-PMY------EVVLKLLGDTLRCIKLLINKNLENAA------E
LYY--------IFRIFGHPMVDER------------------------------------
--------DAMDAVKLNNEITKIL-RLESLTELRGAFILRIIKGFVDNNK----------
------------------------------------------------------------
------------RW---------------PKIKNLKVLSKRWTMYFKAKNYPSQLELS--
EQDFLELAAIQFEQEFSVPE---------------------KTNLEMVLNDKAISP-PKR
LIWSVYPKNYLPETIKNRYLEETFNASDSLKTRRVLE--------------------YYL
KDNKFDQKELKS------YVVR--QEYLNDKEHIVSLTGKER-ELSVGRMFAMQPGKQRQ
IQILAEKL-LADNIVPFF--------PETLTKYGDLDLQRIMEIKSELSSIKTRRNDSYN
NYIARASIVTDLSKFNQAFRYET----------------------------TAICADVAD
EL----------HG--------------------------------------------TQ
SLFCWLHLIVPMT------------------------TMICAYRHA--------------
---------PPETKG----------EYDIDKIEEQSGLYRY------HMGG---------
IEGWCQKLWTMEAI----------------------------------------SLLDVV
SVKTRC----------------------------------------------------QM
TSLL----------------------------------NGDNQ--SIDVSKPVKLSEGLD
EVKADYRLAVKMLKEIRDAY------------RNIGHKLKEGETYIS-------------
--------------------------------RDLQFISKVI--------------QSEG
VMHPT-PIKKVLRVGPWI------------------------------------------
------------------------------------------------------------
-----NTILDDIKTSAESI-------GSLCQE--------------------LEFRGES-
---IIVSLILRNFWLYNLYMH--------ESKQHP-------------------------
LAGKQLFKQLNKTLTSVQ--------------------------RFFEI-------KREN
EVVDLWMNIPM---QFGGGDPVVFYRSFYRRTPDFLTEAISHVDILLKISANIKNETKVS
FFKAL----LSIEKNERATLTTLMRDPQAVGSE-------------RQAKVTSDINRTAV
TSILSLSPNQLFSDSAIHYSRNEEEVGIIAENITPVYPHGLRVLYESLPFHKAEKVVNMI
SG----TKSITNLLQRTSAINGEDIDRAVSMMLENLGLLSRILSVVVDSIEIPIKSNGRL
IC-CQISRTLRETSWNNMEIVG---VTSPSITTCMDVIYATSS---------HLKGIIIE
KFSTDRTTRGQRGPKSPWVGSSTQ-EKKLVPVYNRQILSKQQREQLEAIGKMRWVYKGTP
GLRRLLNKICLGSLGIS--------YKCVKPLLPRFM------------SVNFLHRLSVS
SRPMEFPASVPAYRTTNYHFDTSPI---NQALSERFGNEDINLVFQ-----NAISCGISI
MSVVEQLTGRS--------------PKQLVLIPQLEEIDIMPPPVFQGKFNYKLVDKITS
DQHIFSPDKIDMLTLGKMLMPTIKGQKTDQFLNKREN-YFHGNNLIESLSAALACHWCGI
LTEQCIENNIFKK----DW----------GDGFISDHAFMDFKIFLCVFKTKLLCSWGSQ
GKNIKDEDIVDESIDK-LLRIDN--TFWRMF-------SKVMFEPKVKKRIMLYDVKFLS
LVGYIGFKNWFIEQLRSAELHEIPWIVNAEGDL-VEIKSIKIYLQLIEQSLFLRITVLN-
------YTDMAHALTRLI---RKKLMCDNA-LLTPISSPMVNL-----TQVIDPTTQLDY
FPKITFERLKNYDTSSNYAKGKLTRNYMILL----------------------PWQHVNR
--------------------YNFVFSSTGCKVSLKTCIG------------K----LMKD
LNPKVLYFIGEGAGNWMARTACEYPDI--------------------------------K
FVYRSLKDDLD----HHYPLEYQRVIG----ELSRIIDSGEGLSMETTDATQKTHWDLIH
RVSKDALL-----ITLCDA-EFKDRDDFFKMVILWRKHVLSCRICTTYGTDLY------L
FAKYHAKDCNVKLPFFVRSVATFIMQGSKLSGSECYILLTLGHHNSLPCHGEIQNSKMKI
AVCNDFYAAKKLDNKSIEANCKSLLSGLRIPINKKELDRQRRLLTLQSNHSSVATVGGS-
-----------------------------------------KIIESKWLTNKAS------
----------------------------TIIDWLEHILNSPKG-------------ELNY
DFFEALENTYPNMIKLI----------------------DNLG-------------NAEI
KKLIKVT-------------------------------------------G---------
-----------------YMLVSKK------------------------------------
------------------------------------------------------------
-------------------------
>1MWH|Chain A|MINOR CORE PROTEIN LAMBDA 3|Reovirus sp. (10891)
MSSMILT-----------------------------------------------------
---------------------------QFGP----FIESISGITDQSNDVFEDAAK----
------------------------------------------------------------
------------------------------------------------------------
------------------------------------------------------------
-------------------------------------------AFSMFTRSDVYKALD--
-----------------------------------------------EIPFSDDA-----
-----------------------------------------------------------M
LPIPPTIY-----------------TKPSHDS----------------------------
---YYYIDALNRVRRKTYQGPDD--VYVPNCSIVELLEPHETLTSYGR------------
-LSEAIENRAKDGDSQARIATTYGRIAE---SQ----ARQIKAPLEKFVLALLVAEAGGS
LYDPVLQ-----KYDEIPDLSHNCPLWCFREICRHI------------------------
------------------------------------------------------------
-------------------------------------------------SGPL--PDRAP
-YLY--LSAGVFWLMSPRMTSAIPPLLSDLV---------------------------NL
AILQ----------------------QTAGLD----------------------------
--------P-----------------SLVKLGVQICLHAAASSS----------------
----------------------------------------------------YSWFILKT
KSIFPQNTLHSMYESLEGGYCPNLEWLEP---RSDYKFMYMGV-----------------
--------------------MPLSAKYARSAPSNDKKARELG------------------
---------------------------------------------------------EKY
GLSSVVGELRKRTKTYV------------------KHDFASVR---------------YI
RDAMAC----------------------------------TSGIFLVRTPTETVLQ----
-EYTQSPEI-------KVPIPQK--------------------------DWT-----GPI
GEIRI------LKDTTSSIARYLY-----------------RTWYLAAAR----------
--------MAAQPRTWDPLFQAIMRSQYVTARGGS-------------G-----------
-------------------------------------------AALRESLY----AINVS
LPDFKGLPVKAATKIFQAAQLANL-------PFSH---TSVAILADTSMGLRNQVQRRPR
SIMPL-----------------------NVPQQQVSA--------------------PHT
LTADYINYHMNL-------------------------------SPTSGSA----------
---------VIEKVIPL---------------------------------------GVYA
SSPPNQSINIDISACDASITWDF----------------------------FLSVIMAAI
HEGVASSS----IG---------------------------------KPFMGVPASIVND
ESVVGVRAARPISGMQNMI-----------------QHLSKLYKRG--------------
---FSYRVNDSFSPGN---------DFTHMTTTFPSGSTAT------STEH---------
------------------------------------------------------TANNST
MMETFL-----------------------------------------TVWGPEHTDDPDV
LRLMKSLTIQRNY-------VC----------------QGDD---GLMIID------GTT
AGKVNSETIQNDLELI----------------SKYGEEFGWKYDIAY-------------
------D-------------------------GTAEYLKLYFIFGCR-------------
--IPNLSRHPIVGKERAN---------------SSAEEPWPA-------ILDQIMGV---
-------FF------------NGV---------HDGLQW-QRWI---------RYSWALC
-----CAFSRQRTMIGESV-------GYLQY-----------------------------
---PMWSFVYWGLPLVK------------AFGSDP--WIF----SWYMPTGD--------
-LGMYSWISLIRPLMTR-------------------------------------------
-----WMVAN--------------------------------GYVTDRCSTVFGNADYRR
CFNELKL---------------------------------------YQGYYMAQL-----
----------------------------------PRNPK------KSGRAASRE------
-------------------VREQFTQALSDYLMQNPELKSRVLR-------------GR-
------------SEWEKYGAGI---IHNPPSL----------------------------
----------FDVPH-------------------------------------KW------
-------------------------YQ---------------------------------
------------------------------------------------------------
-------------------------GAQEAAIATREELAEMD------------------
------------------------------------------------------------
------------------------------------------------------------
------------------------------------------------------------
------------------------------------------------------------
------------------------------------------------ETLMRARRHS--
--------------------------YSSFSK----------------------------
------------------------------------------LLEAYLLV----------
--------------KWRMCEAREP------------------------------------
----------------------------------------------SVDLR---------
-------------LPLCAGIDPLNSDPFLKMVSVG-------------------------
-------------PMLQS--------------TRKYFAQTL-------------------
------FMAKTVSGLDVNAIDSALLRLRTLGADKKALTAQ--LLMVGLQESEADALAGK-
-IMLQDVNTVQLARVVN-----------LAVPDTWMSLDFDSMFKHHVKLL---------
----------------------------------------PK---DGRHL----------
------------------------------------------------------------
------------------------------------NTDIPPR------MG---------
-----------------WLRAIL------------------RFLGAGMVMTATGVA----
-----VDIYLE------------DIHG---GGRSL--GQRFMTWMRQEGRSA--------
-------------------------
>2R7R|Chain A|RNA-dependent RNA polymerase|Simian rotavirus (10922)
MGKYNLI-----------------------------------------------------
------------------------------------------LSEYLSFIYNSQSAVQIP
IYY----------SSNSELENRCIEFHSKCLENS--------------------------
------------------------------------------------------------
---KNG------------------------------------------------------
----------------------------------------LSLRKLFVEYNDVIENAT--
------------LLSILSYSYDKYNA---------VER--------KLVKYAK-------
------------------------------------------------------------
-------------------------GKPLEAD----------------------------
---------------------------------------------------LTVN-----
------ELDYENNKMTSELFPTAEEYTD--------------------------------
---SLMD---PAILTSLSSNLNAVMFWLEKH-----------------------------
--------------------------------ENDVAEKLKVYKRRL-------------
------------D-----L-------FTIVASTINKYGVPRHNAKYRYEYDV---MKDKP
YYLVTWANSSIEMLMSVFSHDDYL-IAKELIV-----------LSYSNRSTLAKLVSSPM
SILV----------------------ALVDIN----------------GTFI--------
--------------------------TNEELELEFS------------------------
------------------------------------------------------------
NKYVRAIVPDQTFDELNQ------------------------------------------
----------------------MLDNMRKAGLVDIPKMIQDW-------LVDRS------
----------------------IEKFPLMAKIY---------------SWSFHVGFRKQK
MLDAALDQLKTEYTENVDDE------MYREYTMLIRDEVVKML-----------------
EEPVKHDDHLLRD---------------------------SELAGLLSMSSAS------N
----------------G-------------------------------------------
-----------ESRQLKFGRKTIF------------------------------------
-----S------------------------------------------------------
-----------------------------------TKKNMHVMDDMANERYTP-------
-----------------------------------GIIPPVNVDKPIPLGRRDVPGRRTR
IIFIL-------------------PYEYFIAQHAVVEKM---------------LI-YAK
HTREYAEFYSQS------------------------------------------------
---------------------------NQLLSYGDVTRF---------------------
LSNNTMVLYTDVSQWDSSQHNTQPF-----------------------RKGIIMGLDILA
NMTNDAKVLQ---------------------------TLNLY----------------KQ
TQINLMDSYVQIP-----------------------------------------------
-------------DGNV--------IKKIQYGAVASGEKQT------KAAN---------
------------------------------------------------------SIANLA
LIKTVL--------------------------------SRIS------------NKHSFA
TKIIR---------------V-----------------DGDDN-YAV----------LQF
NTEVTKQMIQDVSNDVRETY-ARMNAKVKALVSTVGIEIAKRYIAGG-------------
------------------KI----------------FFRAGINLLN----------NEKR
GQSTQWDQAAILYSNYIV------------------------------------------
------------------------------------------------------------
------NRLRGFETDREFILT---------------------------------------
---KIMQMTSVAITG--------------SLRLFPSERVLTTNSTFKV------------
FDSEDFIIEYGTTVDEV-------------------------------------------
YIQRAFMSLS------------------------------------SQKSGIADEIAASS
TFKNY---------VTRLSEQLLFSKNNIVS-----------------------------
---------------------------------------------RGIALTEKAKLNSYA
P--------------ISLEKRRAQISALLTMLQKPVTFKSSKITI---------------
------NDIL--------------RDIKPFFTV---------------------------
--------SDAHLPI---------------------------------------------
------------------------QYQ------------------------KFMPTLP--
--------------------------------------DNVQYIIQCIGSRTYQIEDDGS
KSAISRLI-----------------SKYSVYKPSIEELYKVISL-HENEIQLYL------
--------------------------------------ISLGIPKI--------------
-----------------D------------------------------------------
--------------------------------------ADTYVGSKIYSRDKYRILES--
------------------------------------------------------------
------YV----------------------------------------------------
--------------------------YNLLSINYGCYQLFDFNSPDLEKLIRIPFK----
----------------------GKIPAVTFILHLYAKLE---VINYAIKNG---------
--------------SWIS------------------L-----------------------
------------------------------------------------------------
---------------FCNY-----------------------------------------
-------------PKSEMI-----------------------------------------
------------------------------------------------------------
-----------------------------------------KLWKKMWNIT---------
----------------------S--------------LRSPY--TNANFFQEP-------
---HHHHHH---------------------------------------------------
------------------------------------------------------------
------------------------------------------------------------
------------------------------------------------------------
-------------------------
>4WRT|Chain B|RNA-directed RNA polymerase catalytic subunit|Influenza B virus (1601067)
GSGSGSG----------------------------SGMNINPYFLF--------------
------------------------------------------------------------
--------------IDVPIQAAISTTFP--------------------------------
------------------------------------------------------------
---YTG------------------------------------------------------
------------------------------------------------------------
------------------------------------------------------------
------------------------------------------------------------
-------------------------VPPYSHGTGTG------------------------
------------------------------------------------------------
--------YTIDTVIRTHEYSN--------------------------------------
------------------------------------------------------------
---------------------------------KGKQYISDVTGCTM-------------
--------------------------VDPTNGPLPEDN--------------------EP
-----------------------------------------------------SAYAQLD
CVLE-------------------------ALD----------------------------
--------------------------RMDEEHPGLFQAA---------------------
------------------------------------------------------------
SQNAMETLMVTTVDKLTQ------------------------------------------
----------------------GRQTFDWTVCRNQP------------------------
---------------------------------------------------------AAT
ALNTTITSFRLNDLNGAD-----------------KGGLIPFC-----------------
----------------------------------------QDIIDSLDRPEMTFF-----
------------------------------------------------------------
--------------SVKNIKKKLP------------------------------------
-----------AKNRKGFLIKRIPMKVKDKITKV--------------------------
-EY--------------------------------IKRALSLNTMTKDAER---------
-------------GKL-----------------------------------------KRR
AIATA-------------------GIQIRGFVLVVENLA---------------------
-KNICENLEQSG-------------------------------LPVGGNEKKAKLSNAVA
KMLSNCPP----------------------------------------------------
-GGISMTVTGDNTKWNECLNPRI----------------------------FLAMTERIT
RDSPIWFRDF----------------------------CSIAPVLFSNKIARLGKGFMIT
SKTKRLKAQIPCPDLFSIP-----LERYNEETRAKL-KKLKPFFNEE-------------
-------------------------GTASLSPGMMMGMFNM-------------------
----------------------------------------------------LSTVLGVA
ALGIKN----------------------------------IGNKE--YLW----------
----------------------------------DGLQSSDD--FALF---------VNA
KDEETCMEGINDFYRTC---------------KLLGINMSKKKSYCNETGM---------
-------------------------FEFTSMFYRDGFVSNFAMELPS-------------
------------------------------------------------------------
----------------------------------------------------------FG
-----VAGVNESADMAIGM-----------------------------------------
---TIIKNNMI------------------NNGMGP-------------------------
-------ATAQTAIQ---------------------------------------------
--------------------------------------------------------LFIA
DYRYT-------------------------------------------------------
------------------------------------------------------------
------------------------------------------------------------
--------------YKCHRG----------------------------------------
------------------------------------------------------------
------------------------------------------------------------
---------------------------------------DSKV-------------EGKR
MKIIKEL---------------------WENTKGRDGLLVAD------------------
-----------------------------------------GGPNI--------------
------------------------------------YNLRNLHI----------------
-------------------------------------------PEIVLKYN---------
------------------------------------------------------------
--------------------------------------------------LMDPE-----
--------------------------YK--------------------GRLLHPQNPFVG
HL---------------------SIEGIKEADITPA----------------------HG
PVKKMDYDAVSGTHSWRTKRNRSI------------------------------------
----------------------------------------------------------LN
TDQRNMILEEQCYAKCCNL-----------------------------------------
------------------------------------------------------------
------------------------------------------------------------
---------------------------------------FEACFNSAS------------
-------------------------------------YRKPV----GQH-----------
SMLEAMAHRLRMDARLD-Y-------------ESGRMSKD--------------------
------------------------------------------------------------
-----------------------------------------DFEKAMAHLGEIGYI----
GSGSGENLYFQ-------------------------------------------------
-------------------------
>4WSB|Chain B|RNA-directed RNA polymerase catalytic subunit|Influenza A virus (1129347)
GSGSGSG----------------------------SGMDVNPMLIF--------------
------------------------------------------------------------
--------------LKVPVQNAISTTFP--------------------------------
------------------------------------------------------------
---YTG------------------------------------------------------
------------------------------------------------------------
------------------------------------------------------------
------------------------------------------------------------
-------------------------DPPYSHGTGTG------------------------
------------------------------------------------------------
--------YTMDTVIRTHDYSS--------------------------------------
------------------------------------------------------------
---------------------------------RGIWKTNSETGAQQ-------------
--------------------------LNPIDGPLPEDN--------------------EP
-----------------------------------------------------SGYAQTD
CVLE-------------------------LIE----------------------------
--------------------------GLDRSHPGLFETA---------------------
------------------------------------------------------------
CQETIDAIQQTRVDKLTQ------------------------------------------
----------------------GRQTYDWTLNRNQP------------------------
---------------------------------------------------------AAT
ALANTIEVFRKNGYKLNE-----------------SGRLIDFL-----------------
----------------------------------------KDVLLSFENDSMEVT-----
------------------------------------------------------------
--------------THFQKKKRIR------------------------------------
-----------DNHSKKMITQRTIGKKRVKLTKK--------------------------
-NY--------------------------------LIRALTLNTMTKDAER---------
-------------GKL-----------------------------------------KRR
AIATP-------------------GMQIRGFVYFVELLA---------------------
-RNICERLEQSG-------------------------------LPVGGNEKKAKLANVIK
KMMAKSTD----------------------------------------------------
-EELSYTITGDNTKWNENQNPRI----------------------------FLAMVLRIT
AGQPEWFRDL----------------------------LAVAPIMFSNKVARLGRGYMFE
SKSMHLRTQISAENLSDIN-----LRYFNEDTKKKI-EKIRHLMVE--------------
-------------------------GTASLSPGMMMGMFNM-------------------
----------------------------------------------------LSTVLGVS
VLNLGQ--------------------------------REILKRT--YWW----------
----------------------------------DGLQSSDD--FALI---------ING
HFKEDIQQGVNHFYRTC---------------KLVGINMSQKKSYINKTGT---------
-------------------------FEFTSFFYRYGFVANFSMELPS-------------
------------------------------------------------------------
----------------------------------------------------------FG
-----VAGNNESADMSIGT-----------------------------------------
---TVIKTNMI------------------NNDLGP-------------------------
-------ATAQMAIQ---------------------------------------------
--------------------------------------------------------LFIK
DYRYT-------------------------------------------------------
------------------------------------------------------------
------------------------------------------------------------
--------------YRCHRG----------------------------------------
------------------------------------------------------------
------------------------------------------------------------
---------------------------------------DTNL-------------ETRR
TKSIKRL---------------------WTETISKAGLLVAD------------------
-----------------------------------------GGPNP--------------
------------------------------------YNLRNLHI----------------
-------------------------------------------PEVCLKWS---------
------------------------------------------------------------
--------------------------------------------------LMDPD-----
--------------------------YR--------------------GRLCNPNNPFVH
HM---------------------EVESTNLAVVMPA----------------------HG
PAKSLEYDAVATTHSWTPKRNRSI------------------------------------
----------------------------------------------------------LN
TNQRGILEDERIYQKCCQV-----------------------------------------
------------------------------------------------------------
------------------------------------------------------------
---------------------------------------FEKFFPSST------------
-------------------------------------YRRPI----GMA-----------
SMLDAMLSRARIDARID-L-------------ESGRISSQ--------------------
------------------------------------------------------------
-----------------------------------------DFSEITNTCKAIEALK-RQ
GSGSGENLYFQ-------------------------------------------------
-------------------------
>5D98|Chain B|RNA-directed RNA polymerase catalytic subunit|Influenza C virus (strain C/Johannesburg/1/1966) (100673)
ME-------------------------------------INPYLMF--------------
------------------------------------------------------------
--------------LNNDVTSLISTTYP--------------------------------
------------------------------------------------------------
---YTG------------------------------------------------------
------------------------------------------------------------
------------------------------------------------------------
------------------------------------------------------------
-------------------------PPPMSHGSSTK------------------------
------------------------------------------------------------
--------YTLETIKRTYDYSR--------------------------------------
------------------------------------------------------------
---------------------------------TSVEKTSKVFNIPR-------------
--------------------------RKFCNCLEDKDELV------------------KP
-----------------------------------------------------TGNVDIS
SLLG-------------------------LAEM---------------------------
--------------------------MEKRMGEGFFKHC---------------------
------------------------------------------------------------
VMEAETEILKMHFSRLTE------------------------------------------
----------------------GRQTYDWTSERNMP------------------------
---------------------------------------------------------AAT
ALQLTVDAIKETEGPFK------------------GTTMLEYC-----------------
----------------------------------------NKMIEMLDWKEIKFK-----
------------------------------------------------------------
--------------KVKTVVRREK------------------------------------
-----------DKRSGKEIKTKVPVMGIDSIKHD--------------------------
-EF--------------------------------LIRALTINTMAKDGER---------
-------------GKL-----------------------------------------QRR
AIATP-------------------GMIVRPFSKIVETVA---------------------
-QKICEKLKESG-------------------------------LPVGGNEKKAKLKTTVT
SLNARMNS----------------------------------------------------
-DQFAVNITGDNSKWNECQQPEA----------------------------YLALLAYIT
KDSSDLMKDL----------------------------CSVAPVLFCNKFVKLGQGIRLS
NKRKTKEVIIKAEKMGKYK------NLMREEYKNLF-EPLEKYIQK--------------
-------------------------DVCFLPGGMLMGMFNM-------------------
----------------------------------------------------LSTVLGVS
TLCYMD--------------------------------EELKAKG--CFW----------
----------------------------------TGLQSSDD--FVLF---------AVA
SNWSNIHWTIRRFNAVC---------------KLIGINMSLEKSYGSLPEL---------
-------------------------FEFTSMFFDGEFVSNLAMELPA-------------
------------------------------------------------------------
----------------------------------------------------------FT
-----TAGVNEGVDFTAAM-----------------------------------------
---SIIKTNMI------------------NNSLSP-------------------------
-------STALMALR---------------------------------------------
--------------------------------------------------------ICLQ
EFRAT-------------------------------------------------------
------------------------------------------------------------
------------------------------------------------------------
--------------YRVH------------------------------------------
-------------PW---------------------------------------------
------------------------------------------------------------
---------------------------------------DSRV-------------KGGR
MKIINEF---------------------IKTIENKDGLLIAD------------------
-----------------------------------------GGKLM--------------
------------------------------------NNISTLHI----------------
-------------------------------------------PEEVLKFE---------
------------------------------------------------------------
--------------------------------------------------KMDEQ-----
--------------------------YR--------------------NRVFNPKNPFTN
FD--------------------------KTIDIFRA----------------------HG
PIRVEENEAVVSTHSFRTRANRTL------------------------------------
----------------------------------------------------------LN
TDMRAMMAEEKRYQMVCDM-----------------------------------------
------------------------------------------------------------
------------------------------------------------------------
---------------------------------------FKSVFESAD------------
-------------------------------------INPPI----GAM-----------
SIGEAIEEKLLERAKMK-R-------------DIGAIEDS--------------------
------------------------------------------------------------
-----------------------------------------EYEEIKDIIRDAKKA----
---------------------------------------------RLESR----------
-------------------------
>6KUJ|Chain B|RNA-directed RNA polymerase catalytic subunit|Influenza D virus (D/swine/Oklahoma/1334/2011) (1173138)
ME-------------------------------------INPYLLM--------------
------------------------------------------------------------
--------------LNNDITSMISLTYP--------------------------------
------------------------------------------------------------
---YTG------------------------------------------------------
------------------------------------------------------------
------------------------------------------------------------
------------------------------------------------------------
-------------------------APPMSHGTSTK------------------------
------------------------------------------------------------
--------YSMETVSRTYSYSR--------------------------------------
------------------------------------------------------------
---------------------------------TKKEVPSGIFPIER-------------
--------------------------RKFCNTIEDKENLE------------------KP
-----------------------------------------------------NGNVDIN
FMLS-------------------------LAEM---------------------------
--------------------------LEEKMGKGFFKFC---------------------
------------------------------------------------------------
ANEAEAEILKMHFSKLTE------------------------------------------
----------------------GRQTYDWTSERNMP------------------------
---------------------------------------------------------AAT
ALQLTVDAIQETQGTFK------------------GTTMVEYC-----------------
----------------------------------------NKILEMMDWPEVKFK-----
------------------------------------------------------------
--------------KVRMIVQRHW------------------------------------
-----------DPKTKKEIKMKSPTLMITKIGRE--------------------------
-EF--------------------------------IKRICTINTMAKDGER---------
-------------GKY-----------------------------------------KRR
AIATP-------------------GMGIRPFSKIVETLA---------------------
-QKICERLAESG-------------------------------LPVGGNEKKAKLKTTVS
STNSKLQE----------------------------------------------------
-GQFMVNITGDNSKWNECQQPEA----------------------------YLAMLAYIT
KDSSNLMKDL----------------------------CSVAPTLFCNKYVKMGQGFRAK
NKRKTKEIVIPAKKMKERK------ELMNAEWRDLF-ETIEPYMDG--------------
-------------------------ECCFLGGGMLMGMFNM-------------------
----------------------------------------------------LSTVFGVM
TLNYRE--------------------------------EALARRN--CYW----------
----------------------------------TGLQSSDD--FVLF---------CIS
RTWPEMEMTILKFIAVC---------------KLMGINMSLEKSYGCLPEL---------
-------------------------FEFTSMFFSGDFVSNIALELPA-------------
------------------------------------------------------------
----------------------------------------------------------FT
-----TAGMNEGTDFTAAM-----------------------------------------
---SVIRTNMI------------------NNGLSP-------------------------
-------GTALMALR---------------------------------------------
--------------------------------------------------------ICLQ
EFRAT-------------------------------------------------------
------------------------------------------------------------
------------------------------------------------------------
--------------YRVH------------------------------------------
-------------PY---------------------------------------------
------------------------------------------------------------
---------------------------------------DSGV-------------KNHR
MKIIRKF---------------------IETIENKDGLLISD------------------
-----------------------------------------GGKLM--------------
------------------------------------NNISSLHI----------------
-------------------------------------------PEEILKED---------
------------------------------------------------------------
--------------------------------------------------LMDPS-----
--------------------------YR--------------------NRVFNPRNPFTQ
FE--------------------------KTVDIFKA----------------------SG
PIRVEENEAVVSTHSFRTRSNRTL------------------------------------
----------------------------------------------------------LN
TDMRAMALEEKRYQVVCNM-----------------------------------------
------------------------------------------------------------
------------------------------------------------------------
---------------------------------------YRSVFESAD------------
-------------------------------------VNTPI----GSM-----------
SMGEAIEAKILDRARTQ-F-------------ENGIIGGE--------------------
------------------------------------------------------------
-----------------------------------------EYSEIKRLIEDAKRQ----
---------------------------------------------RLSV-----------
-------------------------
>5AMQ|Chain A|RNA POLYMERASE L|BUNYAVIRUS LA CROSSE (11577)
MDYQEYQ--QFLARINTARDACVAKDID-------VDLLMARHDYF----GRELCKSLNI
EYRNDVPFIDIILDIRPEVDPLTIDAPHITPDNYLYINNVLYIIDYKVSVSNESSVITYD
KYYELTRDIS--DRLSIPIEIVIIRIDPVSRDLH-INS--------DRFKELYPTIV---
-----VDIN-------FNQFFDLKQL----------------------LYEKFGDDEEFL
LKVAHG-DFTLT---------APWCKTGCPEF---WKHPIYKEFKM-----SMPVPERRL
FEES------------------------VKFNA----YESERWNTNLVKIREYTKKDY--
-------------SEHISKS--------------------------AKNIFLASGFY---
------------------------------------------------------------
-------------------------KQPNKNE----------------------------
-ISEGWTLMVERVQ--------D---QREISKSLHDQKPSIHFIWGAHNPGNSNNATFKL
ILLSKSLQSIKGISTYTEAFKSLGKMMDI-------GDKAIE--YEEFCMS--LKSKARS
SWKQIMN-----KKLEPKQINNALVLWEQQFMINND------------------------
--------------------------------LIDKSEKLKLFKNFCG--------IGKH
KQFKNKMLEDLEVSKPKILDFDDANMYLASLTMMEQSKKILSKS-----NGL------KP
--------------------DNF--ILNEFGSRIKDANKETYDNMHKIFETGYWQCISDF
STLMKNILSVSQYNRH------NTFRIAMCANNNVFAIVFPSADIKTKKATVVYSIIVLH
KEEENIFNPGCLHGTFKCMNGYISISRAIRLDKERCQRIVSSPG--------------LF
LTTCLLFKHDNPTLVMSDIMNFSIYTSLSITKSVLSLTE-------------PARYMIMN
SLAISSNVKDYIAEKFSP------------YTKTLFSVYMTRLI----------------
-------------------KNACFDAYDQRQRVQLRDIYLSDYDITQKGIKDNRELTSIW
FP--------GSVTLK----------EYLTQIYLP---------FYFNAKGLHEKHHVMV
DLAKTILEIECEQRENIKE-------IWSTNCTKQTVNLKILIHSLCKNLLADTSRHNHL
RNRIEN-------RNNF-----------------------RRSITTISTFTSS-------
----------KSCLKIGDFRKEKE------------------------------------
--------------LQSVKQKKIL-EVQSRKMRLANPM------FVTDEQ-----VCLEV
GHCNYEMLRNAMPNYTDYISTKVFDRLYELLDKKVLT-----------------------
---------------------DK------------PVIEQIMDMMIDHKKF---------
---------------------------------------------YFTFFNKGQKTSKDR
EIFVG-------------------EYEAKMCMYAVERIAKERCKLNPDEMISEP---GDG
KLKVLEQKSEQE----IRFLVETTRQKNREIDEAIEALATEGYESNLGKIEKLSLGK---
------------------------------------------------------------
AKGLKMEINADMSKWSAQDVFYK-------------------------------------
------------------------Y--------FW--LIALDPILY------------PQ
EKERILYFMC----------N---------------------YMDKELILPDEL-----L
F------------------------NLLDQKVAYQNDIIAT----MTNQLN--SNTVL--
----IKRNW-----------LQGNFN-------------------------YTSSYVHSC
AMSVYK------------------------------------------------EILKEA
ITLLDGSI-----------LVNSLV-------------HSDDNQTSITIVQ------DKM
ENDKIIDFAMKEFERAC---------------LTFGCQANMKKTYVT-------------
NC--------------------IKEFVSLFNLYGEPFSIYGRFLLTS--------VGDCA
YIGPYEDLASRISSAQTAIKHGCPPSLAW---VSIAISHWMTS---------LTYNMLPG
QSNDPIDYFPAENRKDIPIELNGVLDAPLSMISTVGLESGNLYF---LIKLLSKYT---P
VMQKRESVVNQIAEVKNWK------VEDLTDNE--IFR----------------------
--LKILRYLVL------------------DAEMDP-----------------------SD
IMGETSDMRGRSILTPRK-------------------------------------FTTAG
SLRKLYSFSKYQ------------DRLSSP-------------------------GGMVE
LFTYL------------------LEKPELL------------------------------
-------------------------------------------------VTKGEDMKDYM
---------------------ESVIFRYNSKRFKESL-----------------------
------------------------SIQNPAQLFI--------------------------
-----EQILFSHKPVIDFSG-----------IRDKYINLHD-------------------
--SRALEK-----------------------------------------EPDILGKVTFT
E---------------AYRLLMRDLS------SLELTNDDIQVI------YSYIILNDPM
MITIANTHILSIYG----SPQRRM-GMSCSTMPEFRNLK---------------------
--------------------------------------LIHHSPAL--------------
--------------------------------VLRAYSKNNPDIQGA-------------
----DPTEMARDLVHL---------KEFV---------ENTNLEEKMKVRIAMNEAEKGQ
RDIVFELK----EMTRFYQVC-YEYVKSTEHKIKVFILPAKSYTTT----DFCSLMQGNL
IKDKEWYT--VHYLKQILSGGHKAIMQHNATSEQNIAFECFKLITHFADSFIDSLSRSAF
LQLII--------DEFSYKDVKVSKLYDIIKNGY---NRTDF------------------
----------------------------------------IPLLFRTGDLRQAD----LD
KYDAMKSHERVTWNDWQTSRHLDMGSIN--------------------------------
-------------------------------------------------LTITGYNRSIT
IIGEDNKLTY---AELCLTRKTPENITISGRKLLGSRH--GLKFENMSKIQTY-------
-------------P------------------GNYYITYRKKDRH--QFVYQIHSHESIT
RRNEEHMAIRTRIYNEITPVCVV---------NVAEVDGDQRILIRSLDYLNNDIFSLS-
RIKVGLDEFATIKK-AHFSKMVSFEGPPIKTG----LLDLTELMKSQDLLNLNYDNIRNS
NLISFSKLICCEGSDN-------------INDGLEFLSDDPMNFTEGEAIHSTPIFNIYY
SKRGERHMTYRNAIKLLIERETKIFEEAFTFSENGFISPENLGCLEAVVSLIKLLKTNEW
STVIDKCIHIC------LIKNGMD-----HMYH---SFDVPKC-----FMGNPITRDINW
VMFREFINSLPGTDIPPWNVMTENFKKKCIALINSKFETQRDFSEFTKLMKKEGGR----
-----SNIEFD-------------------------------------------------
-------------------------
>6KLD|Chain A|RNA-directed RNA polymerase L|Machupo virus (11628)
MDEYVQELKGLIRKHIPERCEFGHQKVTFLSQVHPSPLLTEGFKLLSSLVELESCEAHAC
QANTDQRFVDVILS-DNGI--LCPTLPKVIPDGFKLTGKTLILLETFVRVNPDEFEKKW-
-----KADMSKLLNLKHDLQKSGVTLVPIVDGRSNYNNRFVADWVIERIRWLLIEILKAS
KSMLEIDIEDQEYQRLIHSLSNVKNQSLGLENLEHL----KRNSLDY--DERLNESL---
FIGLKG-DIRESTVREELIKLKLWFKDEVFSK---------------G-LGKFKLTDRRE
LLESLSSLGAHLDSDVSSCPFCNNKLMEIVYNV----------TFSCVERTDGVATVDQQ
F---------STTHSNIEKHYLSVLSLCNKIKGLKVFNTRR-----NTLLFLDLIMVNLM
VDISDSCQDAIESLRKSGLIVGQMVMLVNDRVLDILEAVKLIRKKIGTNPNWVKNCSKIL
ERSHPEIW----------HHLSTLIKQPDFNS----------------------------
--------------------------LISIAQHLVSDRPIMRYS----------------
------VERGSDKICRHKLFQEMSSF------------EQMR-----------LFKTLSS
ISLSLINSMKTSFSSRLLVNEREFSKYFGNVRLRECYAQRFYLAESLVGFL---------
-------------------------------FYQKTGERSRCYSVYLS----DNGVMSEQ
GSFYCD---------------PKRFFLPVFSDEVLAGMCEEMTSWLDFDTGLM--NDTGP
-------------------------ILRLLVLAIL-----------------CSPSKRNQ
TFLQGL-----------------RYFLMAFANQ------IHHIDLTS-KLVV--------
----------------ECK--SSSEVVVQRLAVGLFIRLLSGESD-----------ASLF
FSRRFKYLLNVSYLCHLITK----ETPDRLTDQIKCFEKFIEPKVKFG----CAVVNPSL
NGKLTVDQEDIMINGLKK------------------------------------------
---------------------FFSKSLRDTEDVQTPGV----------------------
---------------------CKELLNYCVSLFNR---------GKLKVSGELKNNPFRP
NITSTALDLSSNKSVVIPKLDE----LGNILSTYDKEKLVSAC-----------------
VSSMAERFKT---KGRY---------NLDPDS--------TDYLILKNLTGLV-------
--------------SAGPKAKSTQEELSLMYE---ALTEEQVE------SFNEIK-----
HDVQV-ALAKMADNSVNTRTKNLG-RADNSVKNGNNPLDNLWSPFGVMKE-----IRAEV
------SLHEVKDFDPDVLPPEVYKELCDAVYKSSEKCNFFLEGVLDVCPLGLLLKNLTT
SSYVDEEYFMCFKYLLIQGHFDQKLGSY-EHKSRSRLGFTDETLRLKDEVR-----LSIR
ESNSEAIADKLDKSYFTNAALRNLCFYSEDSPTEFTSISSNSGNLKFGLSYKEQVG-SNR
ELYVG-------------------DLNTKLMTRLVED-----------------------
------------------F------------------------SEAVGNSMKYTCLNSEK
EFERA--------------ICD----------------------------------MKMA
VNNGDLSCSYDHSKWGPTMSPAL----------------------------FLALLQMLE
LRTPVDRS-----------------------------KIDLDSV--------------KS
ILKWHLHKVVEVP-----------------------INVAEAYCIGKLKRSLGLMGC---
--------------GSTSLSEEFFHQTMQLNGQIPSHIMSVLDMGQGILHN---------
----------------------------------------------------TSDLYGLI
TEQFLC---------------------------------------------YALDLLYDV
IPVSYT--------------------------------SSDD---QIT---------LIK
TPSLDIEGGSDAAEWL------EMICFHEFLSSKLNKFVSPKSVIGT-------------
-------------------------FV-------AEFKSRFFVMGEE-------------
--------TPLLTKFVAA------------------------A---LH------------
------------------------------------------------------------
-----NVKCKTPTQLSETI-------DTICDQC-------------------IANGVST-
---KIVTRISKRVNQLIRYS---------GYGETP--------------FGAIEDQDVKD
WVDGSRGYRLQRKIEAI------------------------FH-----------------
----------------------------------------------DDKETSFIRNCARK
VFNDIKRGR--------------IFEENLINLIGRGGDEALTGFLQYAGCSEQEVNRVLN
YRWVNL---SSFGDLRLVLRTK---------------------LMTSRRVLEREEVPTLI
K----------TLQSKLSRNFTKGVKKILAESINKSAFQSSVAS-------------GF-
------------IGFCKSMGSKCVRDGKGGFLYIKEVYSGVSA-CTC-------------
-------EICALKPK---------------------------------------------
------------------------------------------------------------
-----------------------------------------------------IIYCNNS
LNKVSQFSKPILWDYF------------SLVLTNACELGEWV------------------
----FS---------------TV-----------KEP----QKPLV--------------
--------------------------------------LNNQNF----------------
--------------------------FW-------------AVKPKVVRQI---------
-----------------------------EDQLGM-------------------------
------------------------------------------------NHVLQSIRRN--
--------------------------YPVLFDEH-----------------LTPFMN---
------------DLQVSRTMDSGRLKFLDVCIALDMMNENLGIISHLLKTRDNSVYIVKQ
SDCALAHIRQSSYTDWELGLSPQQ------------IC--------------TNF--KTQ
LVLSSMV----------NPL-----------VLS------------TSCLKSFFWFNEVL
ELEDDSQIEL---AELTDFALMVKNQNVSRAMFVE-------DIAMGYVVSNFEG---VR
ISLSNVMVDGVQLPPQEKAPDIGELFGLK---AENVIV---------GLVVQIDHVRMST
K-----FKLKRKMVYSFSLECIM---------DVGEIQNKEVILKVVAVDQSVSGSGGNH
MLLDGVSVVASLPL---FTGQASFDLAAMLIESNL-AGSNDNFLMRNVTLDLGGFSPELS
DKYSY----RLSGPEN---------------------QEDPLVLKDGAFY-------VGG
ERLSTYKVEFTGDLVVK---------------ALGALEDD-----ESVVSM-----LHQL
WPYLKATSQV-------ILFQQEDFTIVHDLYKKQLTKSIESF-------GE--------
-----------------WI----------------------EFTNFKVAYSKSLK-----
------ELVIS---DTQGSFRLKGVM-----CRPL-------------------A-----
-----------STPQVEDIE-----
>6PNS|Chain A|RNA-directed RNA polymerase|Bluetongue virus 1 (35327)
MVAITVQGAQLIKRV---------------------------------------------
-------------------------VERFYP-----------------------------
-------------GIAFNINEGACYIYKFSDH---------I----RRIRM---------
------------------------------------------------------------
---KHG------------------------------------------------------
-------------------------------------------TKYRRQAEEIIRNISLR
K-------------ERLY------------------------------------------
------------------------------------------------------------
-------------------------GIPVLDEVEWKYVFDGQTFQSYAF-----------
------------------------------EVYVNSILPWS-------------------
------ELDPEEEFLRNYRVSREMTEVE----------KFIE--FR--------AKNEMQ
IYGDI-----------------PIKVW---------------------------------
--------------------------------------------------------CCFI
NELSAELKH-----------VPL--GMQVMADFVNRFD--------------------SP
----------------------------------------------------FHQGNRDL
SNLEDFQVAY---TTPLLFEMC-CMESILEFN----------------------------
--------------------------IKMRMREEEISALEFGDMKVDPVG-----LLREF
FILCLPHPKKINNVLRAPYS---------------------WFVKMWGVGA-DPIVVLQS
TAGDDRNSKDVFYDKFRT------------------------------------------
-------------EPNRYKALFRSSFYNESRRMNEEKILEAVKYSQKLGSHDR-------
---------------------------------------------------------RLP
LFEKMLKTVYTT----------PFYP----------------------------------
HKSSNMIL--------------------------------ASFLLSIQTITGY-------
----------------GRAWVKN-------------------------------------
-------VSTEFDKQLKPNPSNLVQDVSDLTREFF------KQAYVEAKE----------
--------RREEIVKPEDLYTSMLRLARNTSSGFSTE-----------------------
-IYVKKRFGPRLR--------DKDLIKINSRIKALVIFTKGHTVFTDEELH---------
-KKYNSVE------------------------------------LYQTKGSRDVPIKATR
TIYSI-------------------NLSVLVPQLIVTLPL---------------------
-NEYFSRVGGIT---------------SPDY------------KKIGGKVIVGDLEATGS
RVMDA---------------AD---------CFRNS------------------------
ADRDIFTIAIDYSEYDTHLTRHN----------------------------FRTGMLQGI
REAMAPYRDLRYEGYTLEQIIDFGYGEGRVANTLWNGKRRLFKTTF-DAYIRLDESERDK
GSFKVPKGVLPVSSV---------------------DVANRIAVDK--------------
----GFDTLIAATDG----------SDLALIDTHLSGENST------LIAN---------
------------------------------------------------------SMHNMA
IGTLMQ--------------------------------REVGREQP------------GV
LTFLSEQY------------------------------VGDD---TLFYTKL-----HTT
DTKVFDKVAASIFDTV----------------AKCGHEASPSKTMMTPYSVEKTQTHAKQ
GCYVPQDRMMIISSERRKDIEDVQGYVRSQVQTMITKVSRGF------------------
----CHDLAQLILMLKTT-----------------------------------FIG---A
------------------------------------------W-----------------
---KMKRTIKEDAMYRDRKFD------------------SNDEDGFTLI-----------
---QIRNPLALYVPIGWN-----------GYGAHP-------------------------
-AALNIVMTEEMYVDSI----------------------------------------MIS
KLDEIMAPI-R---RIVHDIPPCWNET-------------------QGDKRGLISATKMS
FFSKM----------ARPAVQAALSDPQIIN-----------------------------
---------------------------------------------------LVEELP---
--LGEFSPG------------RISRTMMHSALLKESSARTLLSS-------------GY-
-----------ELEYQKALNSW--------------------------------------
------------------------------------------------------------
------------------------------------------------------------
------------------------------------------------------------
---ITQVS-------------MRLGEESGVISTSYAKLFDVY---FEGEL----------
----------------------------------------DGAPHM--------------
--------------------------------------FPDQNLSP--------------
-------------------------QFYI---------QKMMIGPRVSSRVRNSYVDR--
----------------------IDVILRKD-------VVMRGFITA--------------
------------------------------------------------NTILNVIEKLG-
---------------TNHSVGDLVTVFTLMN-----------------------------
------------------------------------------------------------
----IETRVAEELAEYMTSEKIRFDAL---------------------------------
------------------------------------------------------------
--------------------------KLLKKGIAGDEFTMSLNVATQDFIDTY-------
----------LAYPYQL-------------------------------------------
--------------------------------TKTEVDA-------------ISLYCTQ-
--MIMLRAALGLPK----KKM--------------------KIVVTDDAKK---------
---------------------------------------------------------RYK
IRLQRFRTHVPKIKVL--------------------------------------------
KKLIDPN-----------------------------------------------------
------------------------------------------------------------
---------------------------------------------RMTVRN---------
---------------LENQ----FV
>6Y6K|Chain A|RNA-dependent RNA polymerase|SFTS virus AH12 (992210)
MNLEVLC-----GRINVE-----------------NGLSLGEPGLY--------------
---------DQIYD-RPGL-----------PDL---------------DVTVDATGVTVD
IGA--VPDSA--SQLGSSINAGLITIQLSEAYK--INHDF--------------------
------------------TFSGLSKT----------------------TDRRLSEVFPIT
HDGSDG------------------------------MTPDVIHTRLDGTIVVVEFSTTRS
HNIG---------------------------------GLEAAYRTKIEKYRDPISRRV--
------------------------------------------------------------
---------------------------------DIME-----------------------
---NPRVF----FGVIVVSSGGVLSNMPLTQDEAEELMYRFCIANEIYTKARSMDADIEL
QKSEEELEAISR-----------------ALSFFSLFEPNIERVE-----GTFPNSEIKM
LEQFLSTPADVDFITKTLKAKEVEAYADLCDSHYLKPEKTIQERLEINRCE--AIDKTQD
LLAGLHA--RSNKQTSLNRGTVKLPPWLPKPSSESIDIK----TDSGFGSLMDHGAYGEL
WAKCLLDVSLGNVEGVVSDPAKELDIAISDDPEKDTPKEAKITYRRFK----PALSSSAR
QEFSLQGVE------------GKKWKRMAANQKKEKESHETL----------------SP
-------------FLDVEDIGDFL-TFNNLLTDSR---------------YGDESIQRAV
SILLEKASAM--QDTELTHALNDSFKRNLSSNV------VQW------SLWV--------
----------------SC--------LAQELASALKQHCRAGE----------------F
IIKKLKF-----------------WPIYVIIKPTKSSSH-----IFYSLG-------IRK
ADVTRRLTGRVFSDTIDAG-----EWELTEF-KSLKTCKLTNLVNLPCTMLNSIAFWREK
LGVAPWLVRKPCSELR--EQVGLTFLISLEDKSKTEEIITLTRYTQMEGFVSPPMLPK--
-PQKMLGKLDGPLRTKLQVYLLRKHLDCMVRIASQPFSLIPREGRVEWGGTFHAISGRST
NLENMVNSWYIGYYKNKEE----------------STELNALG---------------EM
YKKIVEMEEDKPSSPEFLGWGD----TDSPKKHEFSRSFLRAACSSLEREIAQ-------
--------------RHGRQWKQN-------------------------------------
LEERV---------LREIGTKNIL-DLASMKATSN---------FSKDWE----------
--------LYSEVQTKEYHRSKLLEKMATLIEKGV-------------------------
MWYI-------------------------------DAVGQAWKAVLDDGCM---------
---------------------------------------------RICLFKKNQHG-GLR
EIYVM-------------------DANARLVQFGVETMARCVCELSPHETVAN----PRL
KNSIIENHGLKS-------------------------------ARSLG------------
------------------------------------------------------------
PGSININSSNDAKKWNQGHYTTKLALVLCWFMPAKFHRFIWAAISMFRRKKMMVDLRFLA
HLSSKSE---------------------------------------------------SR
SSDPFREAMTDAF----------------------HGNRDVSWMDK--------------
--------------GR---------TYIKTETGMMQGILHF-------------------
----------------------------------------------------TSSLLHSC
VQSFYK-------------------------------SYFVSKLKEGYMG----ESISGV
VDVIE---------------------------------GSDDS--AIM---------ISI
RPKSDMDEVRSRFFVA------NLLHSVKFLNPLFGIYSSEKSTVNT------------V
YC-VEYN-------------------------SEFHFHRHLVRPTLRWIAASHQISETEA
LASRQEDYSNLLTQCLEG---GASFSLTYLIQCAQLLHHYMLLGLCLHPLFGTFMGMLIS
DPDPALGFFLMDN----P--------A---FAGGAGFRF-NLWRACKTTDLGRKYAYYFN
EIQGKTKGDEDYRALDATS---G---GTLSHSV-------------------MVYWGDRK
KYQALLNRMGL------------PEDWVEQIDENP---------------GVLY---RRA
ANKKELLLKLAEKVHSPGVTSSLSKGHVVPRVVAAGVYLLSRHCFRFSSSIHGRGSTQKA
SLIKLLMMSSISAMKHGGSLNPNQERMLFPQA---------------------------Q
EYDRV---CTLLEEVEHLTGKFVVRERNIVRSR---------------------------
--------IDLFQE--------------------PVDLRC-----------KAEDLVSEV
WF-------------------GLKRTKLGPRLLKEE------------------------
--------------WDKLRASFAWLSTDPSETL---------------------------
----------RDGPFLSHV-----------------------------------------
------------------------QFR------------------------NFIAHVDAK
S-------------------------------------RSVRLL-------GAPVKKSGG
VTTISQVVRMNFFPGFS--------LEAEKSLDNQERLESISIL----------------
-KHVLF--------------------------------MVLNGPYTEEYKLEMII-----
------------------------------------EAFSTLVIPQ--------------
-------------------------------------------PSEVIRKSRT-------
----------------------------------MTLCLLSNYLS---------------
---------------------------------------------SRGGSILDQIERA--
------------------QSGTLGG-FS------------------------KPQKTFVR
PGGGVGY--------KGKGVWTGVMEDTHVQILIDG------------------------
----------DGTSNWLEEIRLSSDARL--------------------------------
-------------------------------------------------------YDVIE
SIRR-----------LCDD--------------------LGI---NNRVASAYRGHCMVR
LSGFKIK------PASRTD----------------------------GCPVRIMERGFRI
RELQNPDEVKMRVRGDILNLSVT-------------IQEGRVMNILSYRPRDTDISESAA
AYLWSNRDLFSFGK-----KEPSCSWICLKTLDNW-AWSHASVLLANDRKT---------
-----------QGIDNR---------------------------AMGNIFRDC-------
-LEGSLRKQGLMRSKLTE-----------------MVEKN-------VVPL-------TT
QELVD------------ILEEDIDFSDVIAVELSEGSLDIESI-----FDGAPI------
----------------LWSAEVE------------------EFGEGVVAVSYSSKY----
-----YHLTLM----DQAAITMCAIMGK-EGCRGLLTEKRCMAAIREQVRPFLIFLQIPE
DSISWVSDQFCDSRGLDEESTIMWG
>1UVJ|Chain A|RNA-directed RNA polymerase|Pseudomonas phage phi6 (10879)
------------------------------------------------------------
--------------------------PRRAP-----------------------------
------------------------------------------------------------
------------------------------------------------------------
------------------------------------------------------------
------------------------------------------------------------
------------------------------------------------------------
------------------------------------------------------------
-------------------------AFPLSDIKAQMLFAN--------------------
------------------------------------------------------------
------NIKAQQASKRSFKEGAIETY----------------------------------
--EGL-----LSVDPRFLSFKNELSRYLTDH---------FPANVDEYG-----------
-----------------------------------RVYGNGVRTNFF-G-------MRHM
NGFPM-----------------------------------------------------IP
----------------------------------------------------------AT
WPLAS--------------------------N----------------------------
----------------------LKKRADADLADGPVSER---------------------
------------------------------------------------------------
DNLLFRAAVRLMFSDLEP------------------------------------------
----------------------VPLKIRKGSSTCIPYFSNDMGT----------------
---------------------------------------------------------KIE
IAERALEKAEEAGN------------LMLQGKFDDAYQLHQMGGA---------------
YYVVYR----------------------------------AQSTDAITLDPKT-------
----------------GKFVS---------------------------------------
-KDRMVA--DFEYAVTGGEQGSLF------------------------------------
------------------------------------------------------------
-----------------------------AASKDASRLKEQYGIDVPDGFF---------
---------------------CE----------------------------------RRR
TAMGG-------------------PFALNAPIMAVAQ---------------------PV
RNKIYSKYAYTF-------------------HHTTRLNKEEKV-----------------
------------------------------------------------------------
-KEWSLCVATDVSDHDTFWPGWL----------------------------RDLICDELL
NM-----------------------------------------------------GY-AP
WWVKLFETSL----------------------------KLPVYVGA--------------
---------PAPEQGHTLLGDP---SNPDLEVGLSSGQGAT------DLMG---------
------------------------------------------------------TLLMSI
TYLVMQLDHTAPHLNS------------------------------------RIKDMPSA
CRFLDSYWQGH--------------------EEIRQISKSDD---AM----------LGW
TKGRALVGGHRLFEML----------------KEGKVNPSP-------------------
-------------------------YMKISYEHGGAFLGDILLYDSR---------REPG
SAIFVGNINSMLNNQFSP------------------------------------------
---------------------------------EYGV-----------------------
-----QSGVRDRSKRKRPF-P-GLAWASMKD-----------------------------
-----------------------------TYGACP-------------------------
-----IYSDVLEAIER----------------------------CWWNA-----------
---------------------------------------------------------FGE
SYRAY-------------------------------------------------------
----------------------------------------------------REDMLKR-
--------------DT------LELSRYVASMARQAG-----------------------
------------------------------------------------------------
------------------------------------------------------------
------------------------------------------------------------
------------------------------------------------------------
---LAELTPID-----------------LEVLADPNKLQ---------------------
------------------------------------------------------------
------------------------------------------------------------
------------------------------------------------------------
------------------------------------------------------------
------------------------------------------------------------
--------------------------Y---------------------------------
------------------------------------------------------------
--------------KWTE------------------------------------------
------------------------------------------------------------
------------------------------------------------------------
------------------------------------------------------------
------------------------------------------------------------
------------------------------------------------------------
-----------------------------------------------------------A
DVSANIHEVLMHGVS---------------------VEKT--------------------
ERFLRSV--------------------------------MPR------------------
------------------------------------------------------------
------------------------------------------------------------
-------------------------
>4GZK|Chain A|RNA-dependent RNA polymerase P2|Pseudomonas phage phi12 (161736)
MAPTNES-----------------------------------------------------
------------------------------PKH---------------------------
------------------AETRIVTDAPRNSESV--------------------------
-----------------------------------------------------GDHL---
---FNG-----------------------------------------G------------
-----------------------------------------------VNHHDE-------
------------------------------------------------------------
------------------------------------------------------------
---DPDAYTKM--------------YGPLVGY----------------------------
----------------------------------DPRNPT--------------------
------TLFANARQTGTQLVAP---------------------------------RKARE
ILTGIYS-----------------------------------------------------
------------------------------------------------------------
-----------------------------------------------F----------EP
------------------------------------------------------------
TVLA------------------FQREFVKRANA------VAQPDLN--------------
------------------------------------------------------------
------------------------------------------------------------
SDGFSLNGLHTTFDSIRS------------------------------------------
--VSG---------------------YPQWPVSALP------------------------
------------------------------------------------------------
-----------------------------------KSNVGLLRDLKL-------QERMTA
RQVVIAREIWKRVWGHM-----------------------KPTAIKIPKMSTS-------
----------------GPPRNVND------------------------------------
AEMKL---QYALALFSGNRYNGYL------------------------------------
----------------DAFKSGDLSRFYRDYEAAVIMGTN--------------------
-----------VRW---------------QVDNPGKKRDYWAQADIERELAPSKRPITT-
-----------------------------------------KVEINGTVYDDFAAM-RTR
LVNAG-------------------PWTINVALQPFAT----------------GCM----
-NAMFELYRATW---------------HPDE------------DKIAG------------
------------------------------------------------------------
FLEGKHAFFGDVSSYDHSFSEEK----------------------------IDLSLEVGK
EF-----------------I--------------------------------------SP
EIMELASSLFYAA-----------------------------YFTR--------------
--------PLGPDDGPQLVGNPNRYLEKQVKAGNRSGHAFT------SLFA---------
------KVW---------------------------------------------KVIDTV
SKFDQM----------------------------------------------GYDVVANM
DAILKGDM-------PFG-CIN----------------NGDD---EI----------VWF
KSERDYRLFLRLLETQPQEQ------------RMFKVGPEEGAVFSG-------------
------------------------------------------------------------
------SVYQLIGPLKYQ------------------------------------------
------------------------------------------------------------
AVERITTPFQRIICPERSI------GGN--------FR----------------------
---KFWPLGILERYN--------------KRNSHP-------------------------
------------------------------------------------------------
VLEEVWRVFD-------------------------------------------------D
TYATL-------------------------------------------------------
--------------------------------MEPHYGSFL-------------------
---------------------------------------------------------GIV
------------------------------------------------------------
------QRAHKEIPF---------------------------------------------
------------------------------------------------------------
------------------------------------------------------------
--SVDDLS-----------------WKEIMVLDDPNKMY---------------------
------------------------------------------------------------
------------------------------------HRFTDEEI----------------
-------------------------------------------RDQVQESA---------
------------------------------------------------------------
------------------------------------------------------------
--------------------------FRKLQ-----------------------------
------------------------------------------------------------
------------------------------------------------------------
------------------------------------------------------------
------------------------------------------------------------
-------------PIF--------------------------------------------
------------------------------------------------------------
---------------------------------------FERMFKEH-------------
--------------------------------------------YKGNYV----------
------------------------------------------------------------
------------------------------------------------------------
------------------------------------------------------------
------------------------------------------------------------
-------------------------
>3JB6|Chain A|RNA-dependent RNA polymerase|Bombyx mori cypovirus 1 (110829)
MLPNTKL-----------------------------------------------------
--------HNTIFS----------ETRKFTRESF------KEIEHLTARLANDRVA----
-------------RHDFLFNTSIVLISDYSGED---------------------------
------------------------------------------------------------
---SNG------------------------------------------------------
----------------------------------------NQLQATITIPNEIINPKE--
------------------------------------------------------------
------------------------------------------------------------
--YDPS-------------------DYPLAED----------------------------
---ESFFKQGHKY---------DYLVTFRAGSLTNTYEPKTKMYK---------------
------LHAALDKLMHVKQRKS--------------------------------------
--------RFADLWRELCAVIASLDVW---------------------------------
--------------------------------YQTTNYPLRTYVKLL-------------
-----------------------------------------------FHKGDEFPFYESP
------------------SQDRI--IFND---------------------------KSVA
SILPTFVYTCCQVGTAIMSGILTHVESIVAMN--------------------H-------
--------------FLHC---AKDSYIDEKLKIKGIGRSW--------------------
------YQEALHNVCQATVPVWS-QFNEVIGHRTKSTSE--------------PHFVSST
FISLRAKRAELLYPEFNA------------------------------------------
-------------------------------------------------YINRAI-----
---------------------------------------------------------QLS
KTQNDVANYYAACRAMTNDGTF-------------LATLTELS------------LDAAV
FPRIEQHLVT------------------------------RPAVLMSNTRHESLKQ----
-KYTNGV---------GSIAQSY------------------------LSSFT--------
--------DEIAKRVNGRHHDEAW------------------------------------
---------------LNFLTTSSPGRKLTEIEKLEVG-----------------------
-----------------------------GDVAAWSNSRIVMQAVFAREYRTP-------
------------ERIFK------------------------SLKAPIKLVERQQSDRRQR
AISGL-------------------DNDRLFLSFMPYTIG---------------------
--KQIYELNDNA-----------AQ------------------GKQAGNAFDIG------
------------------------------------------------------EMLYWT
SQRNVLLSSIDVAGMDASVTTNT--------------KDIY----------NTFVLDVAS
KCTVPR------FG--------PYY----------------------AKNMEVFEAGNRQ
SQVRYVNAAWQACALEAAN-----------------SQTSTSYESE-------------I
F-------------G----------QVKNAEGTYPSGRADT-------------------
------------------------------------------------------STHHTV
LLQGLV------------------------------RGNELKRAS---------DGKNSC
LATIK---------------I-----------------LGDD---IMEI--------FQG
SESDTYDHAVSNASIL----------------NESGFATTAELSQNS-------------
----------------------------------IVLLQQLVVNGTFW-------GFADR
ISLWTREDTKDIGRLNLA------------------------------------------
-----------------MMELNALID-----------------------DL---------
-----VFRVRRPEGLKMLGFFC----GAICLRR-------------------FTLSVDN-
---KLYDSTYNNLSKYMTLT---------KYDKNP-------------------------
-DSDSTLMSLILPLA---------------------------------------------
-----WLFMPRG-----------------------------------------------G
EYPAY-------------------------------------------------------
----------------------------------PFERR-------DGTFTEDESMFTAR
GA---YKRRLLYDVSNIGEMIQQNSMALDDDLLHEYGFTGALLLI---------------
------------------------------------------------------------
------------------------------------------------------------
------------------------------------------------------------
---------------------------------------DLNIL----------------
-DLIDEVKKEDI------SP-----VKVSELATSLEQLGKLG------------------
---------------------------------EREK-----------------------
----------------------------------SRRAASDLKIRG--------------
------HALSNDIV------------------------YGYGLQEKIQKSAMATK-----
------------------------------------------------------------
------------------------------------------------ETTVQSKRVSSR
LHDVIVAKTRD---------------YKISTI---------------------PADAL--
------------------HLHEFEVEDVTVDLLPHAK---------------------HT
SYSSLAYNMSFGSDGWFA------------------------------------------
-------------------------------------------------------FALLG
GLDRSANL---------------------------------LRLDVASIRGNY-----HK
FSYDD--------PVFKQGY----------------------------------------
------------------------------------------------------------
-----------------------------------------KIYKSDATLL---------
------------------------------NDFFTAISAGPK--EQGILLRAF----AYY
SLYGNVEYHYVLSPRQLF-----------------FLSDNPV----------------SA
ERLVR----------------------------------IPPK-----------------
-----------------YYVSTQ-----CRALYN-------IFSYLHILRSIANNR----
--GKRLKMVLH---------------------PGL------IAYVRGTSQGAI-------
------------LPEADNV------
>2YI9|Chain A|RNA-DIRECTED RNA POLYMERASE|INFECTIOUS PANCREATIC NECROSIS VIRUS (11002)
MS----------------------------------------------------------
------------------------------------------------DIFNSP------
-------------QNKASILTAL-------------------------------------
------------------------------------------------------------
MKSTTG-DVEDVLI----------------------------------------------
-------------------------------------------PKRFRPAKDPLDSPQ--
----------------------------------------------AAAQFLKD------
----------------NKYRILR-------------------------------------
----PR-------------------AIPTMVE----------------------------
-------------------------------LETDAALPRL-------------------
------RQMVEDGKLKDTVSVP--------------------------------------
--------------------------------------------E---------------
------------------------------------------------------------
----------------------------GTTAFYPKYY-----------------PFHKP
---------------DHDEVGTF--------------------------------GAPDI
TLLK-------------------QLTFFLLEN-----------DFPT-------------
--------------------------GPETLRQ---------------------------
--------------VREAIATLQ-----------------------YGSGSY------SG
QLNRLLAMKGVATGRNPN--------------KTPKTVGYTNE-----------------
---------------------QLAKLLEQTLPINTP------------KHEDP-------
------------------------------------------------------------
----------------------------------------DLRWAP--------SWLINY
TGDLSTD---------------------------------KSYLPHVTIKSSA-------
----------------GLPYIGK-------------------------------------
--------------TKGDTTAEAL------------------------------------
-----------------VLADSFIRDL---------------------------------
-----------------------------GRAATSADPEAGVKKTITDFWY---------
-------------------------------------LSCGLLFPKGERYTQVDWDKKTR
NIWSA-------------------PYPTHLLLSMVST-----------------------
--PVMNESKLNI--------T----------------------NTQTPSLYGFSPFHGGM
DRIMT---IIRDSLDN-----D----EDLVMIYADNIY----------------------
ILQDNTWYSIDLEKGEANCTPQH----------------------------MQAMMYYLL
TRGWTNE-----DG-------SPRY---------------------------------NP
TWATFAMNVA-----------------------------PSMVVDSSCLLM---------
-------------------------NLQLKTYGQGSGNAFT------FLNN---------
------------------------------------------------------HLMSTI
VVAEWV---------------------------------------------KAGKPNPMT
KEFMD---------------------------------LEEK-------------TGINF
KIERELKNLRETIVEAVETA-------PQDGYLADGSDLPPIRPGKA-------------
---VELD-LLGWSAIYS---------------------------------------RQME
MFVPVLENERLIASAAYP------------------------------------------
----------------------------------KGLE----------------------
-----NKALARKPGAEIAY-----------------------------------------
---QIVRYEAIRL--------V-------GGWNNP----------------------LLE
TAAKHMSLDKRKRLEVK-------------------------------------------
---------------------------------------------------GIDVTGFLD
DWNNM-------------------------------------------------------
------------------------------------------------------------
---------------------SEFGGDLEGITLSEPLTNQTLV-----------------
-------------DINTPLDSFD-PKARPQT-----------------------------
----------PRSPK---------------------------------------------
------------------------------------------------------------
----------------------------------------------------------KT
LDEVTTAITSGTYK----DPK----SAVWRLLDQRTKLRVSTL-----------------
------------------------------------------------------------
------------------------------------------------------------
--------------------------------------RDQALALKPASSSVD-------
------------------------------------------------------------
------------------------------------------------------------
------------------------------------------------------------
------------------------------------------------------------
--------------NWAEATEELA------------------------------------
--------------------------------------------------------QQQQ
LLMKANNL----------------------------------------------------
------------------------------------------------------------
------------------------------------------------------------
--------------------------------------LKSSLTETREALEKTG------
------------------------------------------------------------
---HHHHHH---------------------------------------------------
------------------------------------------------------------
------------------------------------------------------------
------------------------------------------------------------
-------------------------
>2PUS|Chain A|IBDV VP1 RNA-dependant RNA polymerase|Infectious bursal disease virus (10995)
GSRSTVS-----------------------------------------------------
----------------------------------------------MSDVFNSP------
-------------QARSTISAAF-------------------------------------
-----------------------------------------------------------G
IKPTAGQDVEELLI----------------------------------------------
-------------------------------------------PKVWVPPEDPLASPS--
----------------------------------------------RLAKFLRE------
----------------NGYKVLQ-------------------------------------
----PR-------------------SLPENEE----------------------------
-------------------------------YETDQILPDLAW-----------------
------MRQIEGAVLKPTLSLP--------------------------------------
------------------------------------------------------------
------------------------------------------------------------
---------I------------------GDQEYFPKYY-----------------PTHRP
---------------SKEKPNAY---------------------------------PPDI
ALLK-------------------QMIYLFLQV-------------PE-------------
--------------------------ANEGLKDEVT------------------------
-------------LLTQNIRDKA-----------------------YGSGTY------MG
QANRLVAMKEVATGRNPN--------------KDPLKLGYTFE-----------------
---------------------SIAQLLDITLPVGPP------------GEDDKP------
------------------------------------------------------------
--------------------------------------WVPLTRVP--------SRMLVL
TGDVDGDFEV------------------------------EDYLPKINLKSSS-------
----------------GLPYVGR-------------------------------------
--------------TKGETIGEMI------------------------------------
-----------------AISNQFLRELSTLLKQG--------------------------
-------------------------------AGTKGSNKKKLLSMLSDYWY---------
-------------------------------------LSCGLLFPKAERYDKSTWLTKTR
NIWSA-------------------PSPTHLMISMITW-----------------------
--PVMSNSPNNV--------LN---------------------IEGCPSLYKFNPFRGGL
NRIVE---WI---LAP-----E----EPKALVYADNIY----------------------
IVHSNTWYSIDLEKGEANCTRQH----------------------------MQAAMYYIL
TRGWSD------NG-------DPMF---------------------------------NQ
TWATFAMNIA-----------------------------PALVVDSSCLIM---------
-------------------------NLQIKTYGQGSGNAAT------FINN---------
------------------------------------------------------HLLSTL
VLDQWN---------------------------------------------LMRQPRPDS
EEFKS---------------------------------IEDK-------------LGINF
KIERSIDDIRGKLRQLVLLA--------QPGYLSGGVE--PEQSSPT-------------
---VELD-LLGWSATYS---------------------------------------KDLG
IYVPVLDKERLFCSAAYP------------------------------------------
----------------------------------KGVE----------------------
-----NKSLKSKVGIEQAY-----------------------------------------
---KVVRYEALRL--------V-------GGWNYP----------------------LLN
KACKNNAGAARRHLEAK-------------------------------------------
---------------------------------------------------GFPLDEFLA
EWSEL-------------------------------------------------------
------------------------------------------------------------
---------------------SEFGEAFEGFNIKLTVTSESLA-----------------
-------------ELNKPVP------PKPPN-----------------------------
----------VNRPV---------------------------------------------
------------------------------------------------------------
--------------------------------------------------------NTGG
LKAVSNALKTGRYR----NEA--GLSGLVLLATARSRLQDAV------------------
------------------------------------------------------------
------------------------------------------------------------
--------------------------------------KAKAEAEKLHKSKPD-------
------------------------------------------------------------
------------------------------------------------------------
----------------------------------------------------DPDA----
------------------------------------------------------------
--------------DWFERSETLS------------------------------------
--------------------------------------------------------DLLE
KADIASKV----------------------------------------------------
------------------------------------------------------------
------------------------------------------------------------
--------------------------------------AHSALVETSDALEAVQ-----S
TSVYTPKYPEVKNPQT---------------------ASNPVV---GLHLPAKR------
------------------------------------------------------------
------------------------------------------------------------
------------------------------------------------------------
---------------------------------------------ATGVQAALL------
-------------------------
>5CYR|Chain A|RNA-dependent RNA polymerase|Thosea asigna virus (83810)
MSYYHHH-----------------------------------------------------
------------------------------------------------------------
------------------------------------------------------------
------------------------------------------------------------
------------------------------------------------------------
------------------------------------------------HHHDY-------
------------------------------------------------------------
------------------------------------------------------------
-------------------------DIPTTEN----------------------------
---------------LYFQG------AMGAMGIMEASNPVIAPTR---------------
-LSLEAMLAERAMVARQDLAGLKRKLAG--------ADRVLA------------------
------------------------------------------------------------
------------------------------------------------------------
---------------PQ-----------------------------------------SP
--------------------------------------------EQCGRESAQAQARSVT
SELK---------------------SAVKEAQG------LEHQTLD--------------
--------------------------FLEQLGEYPVCGILHGDHPVHPSG----------
----------------------------------------------------------TH
NNNGKVSVKRQFAAGVNTS-----------------------------------------
------------------DALTCAFRFEDSDLVRETALKTTYTDGTWAGFVQRL------
---------------------------------------------------------KMQ
TTRKCVQEKVSRK-------------LLKQLFPYDPQKLVDVSGEL--------------
----------------------------------------SELVLGIKTNAIA-------
--------------SAGPPYWRT-------------------------------------
-------------------KRDALPDMLDCVLPL--------------------------
------------------LYDHIVRKDLTTLR----------------------------
-----------------------------------NKHPELFLAECKNKTD---------
--------------RYEVESLGE----------------------------------KTR
PYFSH-------------------PFHLSALVSVLSQSFSGAL-----------------
--KIMTEDSTSFNAYGFSW------TNGGAEDLAIW-------ARQAGEA----------
-----------------------GKKPPRIACYGDDT------------------DIYYR
KDGKLYRICPDFKQMDGSVDATT----------------------------IEAVVDYVV
DAHVKQ----------------------------------------------------YP
TARQFWEEVGKLW--------------------VEMATQSPFLIDGTKV-----------
-------------------------YRKMQKDGLMTGVVGT-------------------
------------------------------------------------------TLFDTV
KSALAY------------------------------------------------------
---------------------------ND---------WADQ---LM----------FGS
LNLLEEKYAIEFFK------------------NKHGLVIKEGTWKPA----------L--
---VNED----------------PGF--GELWTEQKFLGLQLKVVRR---------ENEK
VYVPNLPFEDWLTMWVTP------------------------------------------
---------------------------------------------------RSKYR----
--SKETETMRERTLFDRAR-----------------------------------------
--GLLVTGAVFDERARGLMGAV-------INSTAP-------------------------
------------------------------------------------------------
------------------------------------------------------------
------------------------------------------------------------
------------------------------------------------------------
--------------------------EVVCMRVQEGG--------------------GR-
------------------------------------------------------------
------------------------------------------------------------
------------------------------------------------------------
------------------------------------------------------------
------------------------------------------------------------
-----------------------------------------GAPPA--------------
------------------------------------------------------------
------------------------------------------------------------
------------------------------------------------------------
------------------------------------------------------------
--------------------------YAFLTRD----GVFEF------------------
-----------------------------------------PISDGYPSY----------
--------------DWVVSLYSRD------------------------------------
-----------------HP-----------------------------------------
----------------CDM-----------------------------------------
-------------P----------------------------------------------
------------------------------------------------------------
-----------------------------------------RVFPEAATLIASY------
-------------------R----------------------------------------
------------------------------------------------------------
KQVMD-------------------------------------------------------
------------------------------------------------------------
-----TRVVIKEE-----------------------------------------------
-------------------------
>3MMP|Chain F|RNA-directed RNA polymerase beta chain|Enterobacteria phage Qbeta (39803)
MSK---------------------------------------------------------
----------------------------------------------TASSRNSLSA----
-------------QLRRAANTRI--------------E----------------------
------------------------------------------------------------
---VEG------------------------------------------------------
-------------------------------------------NLALSIANDLLLAYG--
------------------------------------------------------------
------------------------------------------------------------
-------------------------QSPFNSE----------------------------
-------------------------------AECISFSPRF-------------------
------------------------------------------------------------
------------------------------------------------------------
------------------------------------------------------------
-------------------------------------------------DG-------TP
--------------------DDF--RINYL----------------------------KA
EIMS-------------------KY------D----------------------------
------------------------------------------------------------
------------------------------------------------------------
DFSLGIDTEAVAWEKFLA------------------------------------------
-------AEAEC-------ALTNARLYRPDYSEDFNFS----------------------
------------------------------------------------------------
--------------------------LGESCIHMARRKIAKLIGD---------------
VPSVEGMLRH------------------------------CRFSGGATTTNNR-------
--------------SYGHPSFKF-------------------------------------
------------------------------------------------------------
------------------------------------------------------------
-----------------------------ALPQACTPRALKYVLALRASTH---------
-FDTRISDISPFNKAVTVPKNSK----------------------------------TDR
CIAIE-------------------PGWNMFFQLGIGGILRDRLR----------CWGIDL
NDQTINQRRAHEG-----------------------------------------------
------------------------------------------------------------
-SVTNNLATVDLSAASDSISLAL----------------------------CELLL----
-----------------------------------------PPG----------------
----WFEVLM--------------------------------------------------
-------------------------DLRSPKGRLPDGSVVTYEK-ISSMGN---------
-------GYTFELE----------------------------------------SLIFAS
LARSVC-----EILDL------------------------------------------DS
SEVTV---------------------------------YGDD---IIL------------
-PSCAVPALREVF-------------------KYVGFTTNTKKTFSEGPFRESC------
------------------------GKHYYSGVDVTPFYIRHRIVSPA-------------
------DLILVLNNLYRW------------------------------------------
------------------------------------------------------------
---ATIDGVWDPRAHSVYL-----------------------------------------
---KYRKLLPKQLQRNTIPDGYGDGALVGSVLINP-------------------------
FAKNRGWIRYVPVIT---------------------------------------------
------------------------------------------------------DHTRDR
ERAEL-------------------------------------------------------
------------------------------------------------------------
---------------------GSYLYDLFSRCLSESN-----------------------
-------------------------DGLP-------------------------------
----------LRGP----------------------------------------------
-------------------------------------------SG---------------
-------------------------------------------------------CDSAD
LFAIDQLICRSN------------------------------------------------
------------------------------------------------------------
------------------------------------------------------------
-------------------------------------------PTKISRST---------
------------------------------------------------------------
------------------------------------------------------------
------------------------GKFDI-------------------------------
------------------------------------------------------------
--------------QYIACSSRVL--------A---------------------------
------------------------------------------------------------
------------------------------------------------------------
-------------PY---------------------------------------------
------------------------------------------------------------
-----------------------------------------GVFQGTK------------
-----------------------------V------------------------------
---ASLHEA---------------------------------------------------
------------------------------------------------------------
------------------------------------------------------------
------------------------------------------------------------
-------------------------
